# Supplementary material for: Transcriptome profile of liver at different physiological stages reveals potential mode for lipid metabolism in laying hens
Source: BMC Genomics. 2015 Oct 9;16:763. doi: 10.1186/s12864-015-1943-0 (PMC4600267; doi:10.1186/s12864-015-1943-0)
Supplement: Additional file 2: Table S2. — SDE novel hepatic genes between two different physiological stages (juvenile and egg laying hens). (XLSX 29 kb) [file 12864_2015_1943_MOESM2_ESM.xlsx]

## Sheet: SDE novel genes
Additional file 2: Table S2 SDE novel hepatic genes between two different physiological stages (juvenile and egg laying hens)
Gene_id	Locus	L20_FPKM	L30_FPKM	Fold_change-L30/L20	P-value	FDR	Regulation status
ENSGALG00000011287	3:41121123-41158394	60.5539	1458.65	24.0885	5e-05	0.000771448	UP
ENSGALG00000010018	1:35479653-35487259	10.8212	1003.93	92.7744	5e-05	0.000771448	UP
ENSGALG00000020772	8:15439374-15487512	0.134976	895.392	6633.71	5e-05	0.000771448	UP
ENSGALG00000012204	1:50658260-50664465	0.270906	798.068	2945.92	5e-05	0.000771448	UP
ENSGALG00000014190	1:69195835-69242099	32.5508	515.998	15.8521	5e-05	0.000771448	UP
ENSGALG00000023925	6:16117860-16121379	37.8038	204.949	5.42139	5e-05	0.000771448	UP
ENSGALG00000006723	2:10368355-10373419	23.6152	162.427	6.87807	5e-05	0.000771448	UP
ENSGALG00000001824	11:1155406-1157865	14.2366	153.724	10.7978	5e-05	0.000771448	UP
ENSGALG00000026793	6:16736687-16742669	24.2027	143.126	5.91364	5e-05	0.000771448	UP
ENSGALG00000004511	6:11114346-11184726	10.7049	142.651	13.3258	5e-05	0.000771448	UP
ENSGALG00000027537	JH375214.1:10681-11822	64.6522	139.321	2.15493	5e-05	0.000771448	UP
ENSGALG00000025947	AADN03013172.1:20-1635	58.0959	132.843	2.28662	5e-05	0.000771448	UP
ENSGALG00000025721	6:16746802-16750520	14.6057	122.635	8.39638	5e-05	0.000771448	UP
ENSGALG00000016249	1:112079237-112079688	5.79964	111.992	19.3102	5e-05	0.000771448	UP
ENSGALG00000023444	4:23229649-23232411	6.48759	84.5892	13.0386	5e-05	0.000771448	UP
ENSGALG00000028748	AADN03019658.1:1213-4060	1.26545	78.9849	62.4165	5e-05	0.000771448	UP
ENSGALG00000016475	3:101015647-101031602	25.7012	66.3574	2.58188	5e-05	0.000771448	UP
ENSGALG00000021451	11:1039249-1041839	16.5596	65.6358	3.96361	5e-05	0.000771448	UP
ENSGALG00000021450	11:1044294-1057861	19.181	54.0503	2.81791	5e-05	0.000771448	UP
ENSGALG00000027608	8:4506564-4507548	16.9897	47.2043	2.77841	5e-05	0.000771448	UP
ENSGALG00000010189	5:36900538-36929278	11.627	45.8749	3.94555	5e-05	0.000771448	UP
ENSGALG00000021180	9:10087483-10088628	15.1489	33.5179	2.21256	5e-05	0.000771448	UP
ENSGALG00000026611	AADN03027099.1:282-5104	13.9593	32.1924	2.30616	5e-05	0.000771448	UP
ENSGALG00000013848	15:6793994-6802653	3.99548	25.635	6.416	5e-05	0.000771448	UP
ENSGALG00000003022	8:4280637-4283235	7.91418	20.4538	2.58445	5e-05	0.000771448	UP
ENSGALG00000027906	JH375271.1:3225-7892	8.15464	18.0958	2.21908	5e-05	0.000771448	UP
ENSGALG00000028782	AADN03009917.1:20-2677	5.45424	17.2848	3.16906	5e-05	0.000771448	UP
ENSGALG00000028422	3:106441018-106633268	1.6455	16.2009	9.84558	5e-05	0.000771448	UP
ENSGALG00000008598	5:23913049-23920027	2.43243	16.1635	6.645	5e-05	0.000771448	UP
ENSGALG00000026540	AADN03013519.1:314-4815	1.17987	14.4303	12.2304	5e-05	0.000771448	UP
ENSGALG00000008784	8:15495217-15512797	0.740604	14.2999	19.3084	5e-05	0.000771448	UP
ENSGALG00000028058	AADN03016632.1:55-1788	6.47631	14.076	2.17346	5e-05	0.000771448	UP
ENSGALG00000008752	5:24431805-24434906	5.20545	13.0472	2.50645	5e-05	0.000771448	UP
ENSGALG00000026480	AADN03010626.1:919-4800	2.0654	12.7035	6.15062	5e-05	0.000771448	UP
ENSGALG00000003644	10:3925575-3927300	2.39318	11.9393	4.98889	5e-05	0.000771448	UP
ENSGALG00000018875	14:14463125-14480479	2.63498	8.9431	3.39399	5e-05	0.000771448	UP
ENSGALG00000005470	8:11180804-11307289	0.408184	8.49713	20.8169	5e-05	0.000771448	UP
ENSGALG00000027206	JH376279.1:169010-171126	2.55861	8.40082	3.28335	5e-05	0.000771448	UP
ENSGALG00000002170	26:3886165-3893213	2.48747	7.84121	3.15228	5e-05	0.000771448	UP
ENSGALG00000020985	9:4783952-4786016	2.26589	7.35944	3.24792	5e-05	0.000771448	UP
ENSGALG00000016441	3:96068998-96073205	1.22052	6.37679	5.22465	5e-05	0.000771448	UP
ENSGALG00000020972	20:10822143-10823498	1.06306	6.25033	5.87956	5e-05	0.000771448	UP
ENSGALG00000007814	9:15043703-15053525	1.90359	6.08134	3.19467	5e-05	0.000771448	UP
ENSGALG00000016654	1:127846183-127863296	1.87884	5.96804	3.17645	5e-05	0.000771448	UP
ENSGALG00000025768	AADN03022192.1:1012-8250	2.27665	5.25877	2.30987	5e-05	0.000771448	UP
ENSGALG00000010722	2:26752973-26765336	0.56192	4.6505	8.27609	5e-05	0.000771448	UP
ENSGALG00000027759	AADN03015889.1:7102-16513	0.5572	3.2256	5.78894	5e-05	0.000771448	UP
ENSGALG00000017301	1:195253881-195276729	0.445362	3.15862	7.09225	5e-05	0.000771448	UP
ENSGALG00000028737	17:8664889-8688816	0.629385	2.87492	4.56782	5e-05	0.000771448	UP
ENSGALG00000005013	1:19992696-19993437	0	2.36569	#DIV/0!	5e-05	0.000771448	UP
ENSGALG00000025766	28:3351607-3356165	0	1.05471	#DIV/0!	5e-05	0.000771448	UP
ENSGALG00000028957	20:10844861-10847572	0.588922	2.2167	3.764	0.0001	0.00142026	UP
ENSGALG00000020463	5:23209787-23216626	1.20737	4.61155	3.8195	0.00015	0.00201663	UP
ENSGALG00000015675	1:97373312-97406932	5.05751	8.92361	1.76443	0.0002	0.00260353	UP
ENSGALG00000028551	3:87804936-87828658	16.5632	30.2149	1.82422	0.00035	0.00410731	UP
ENSGALG00000023936	21:2227460-2235534	12.3655	24.108	1.94962	0.00035	0.00410731	UP
ENSGALG00000004341	8:6585941-6591317	4.69304	9.12698	1.94479	0.00045	0.0050001	UP
ENSGALG00000019283	AADN03009315.1:81-7777	0.904171	2.1929	2.42532	0.00045	0.0050001	UP
ENSGALG00000024365	16:258234-259935	0.921263	4.8017	5.21208	0.0005	0.00543572	UP
ENSGALG00000019757	18:10664464-10669034	6.06758	10.9106	1.79818	0.0006	0.00627649	UP
ENSGALG00000028268	AADN03010737.1:20-2317	1.13097	3.22963	2.85563	0.0006	0.00627649	UP
ENSGALG00000022720	1:178210943-178217940	0.160565	1.88913	11.7655	0.0008	0.00807876	UP
ENSGALG00000026896	1:72202217-72208823	0.504377	2.31274	4.58534	0.00095	0.00931336	UP
ENSGALG00000026125	4:2293247-2293974	4.20665	9.80727	2.33137	0.00105	0.0101323	UP
ENSGALG00000022857	1:97647317-97650579	3.44347	11.3738	3.30301	0.00115	0.010926	UP
ENSGALG00000014680	1:76902134-76904840	8.05206	14.7894	1.83672	0.00125	0.0117054	UP
ENSGALG00000026919	4:17287797-17328258	13.1509	23.7196	1.80365	0.00135	0.0124836	UP
ENSGALG00000027693	JH375199.1:23549-27360	0.668889	1.61788	2.41876	0.00135	0.0124836	UP
ENSGALG00000015684	Z:66220481-66227617	11.8542	19.5429	1.64861	0.0014	0.0129028	UP
ENSGALG00000019864	3:104620718-104622031	2.54023	6.39323	2.51679	0.0016	0.0142942	UP
ENSGALG00000028627	1:52867137-53186826	39.2123	74.0331	1.88801	0.00165	0.0146113	UP
ENSGALG00000028245	AADN03010684.1:2479-7309	0.469404	1.90475	4.05781	0.00165	0.0146113	UP
ENSGALG00000008727	5:24464673-24483565	0.193112	0.576487	2.98525	0.0019	0.0163164	UP
ENSGALG00000025832	AADN03018723.1:12454-16196	1.51663	4.23303	2.79108	0.00215	0.0179215	UP
ENSGALG00000003868	AADN03013458.1:15093-18593	0.240028	1.62027	6.75034	0.00215	0.0179215	UP
ENSGALG00000021225	11:7214480-7219185	3.23107	6.47959	2.0054	0.0024	0.0196506	UP
ENSGALG00000026991	W:508989-524936	0.229903	0.541054	2.3534	0.00265	0.0213814	UP
ENSGALG00000019284	1:62261359-62268585	24.4461	42.6925	1.74639	0.00295	0.0233263	UP
ENSGALG00000004367	4:1197355-1206371	41.3503	78.6871	1.90294	0.00325	0.0251246	UP
ENSGALG00000007719	5:17230852-17528495	0.197764	0.43615	2.20541	0.0033	0.0254401	UP
ENSGALG00000009538	5:28140056-28170987	2.27867	12.4213	5.45112	0.00335	0.0256826	UP
ENSGALG00000021702	26:2159752-2162378	1.95313	4.24888	2.17542	0.0037	0.0277513	UP
ENSGALG00000012773	2:63340765-63351273	0.0792369	1.46363	18.4716	0.0037	0.0277513	UP
ENSGALG00000004078	13:11614836-11624376	12.2981	19.5448	1.58925	0.0041	0.0300396	UP
ENSGALG00000005389	11:14156856-14158596	1.83457	5.40208	2.9446	0.0046	0.0326241	UP
ENSGALG00000008518	17:1933419-1939035	1.83391	3.47843	1.89673	0.005	0.0348146	UP
ENSGALG00000023180	8:27176775-27178001	21.0402	33.9315	1.6127	0.00535	0.0366074	UP
ENSGALG00000026287	1:137992923-137995864	1.72599	6.17002	3.57477	0.0059	0.0393736	UP
ENSGALG00000014252	1:75569494-75630018	38.9241	76.0159	1.95293	0.006	0.0397774	UP
ENSGALG00000003464	27:4726361-4733719	0.320741	0.74232	2.31439	0.00635	0.0414772	UP
ENSGALG00000004127	4:1343610-1348789	0.192633	0.622339	3.2307	0.0067	0.0431778	UP
ENSGALG00000026970	5:1592826-1594156	624.04	174.583	0.279763	5e-05	0.000771448	DOWN
ENSGALG00000016690	3:108401538-108406864	626.506	134.212	0.214223	5e-05	0.000771448	DOWN
ENSGALG00000026173	JH376336.1:7696-9124	74.9733	40.2586	0.536972	5e-05	0.000771448	DOWN
ENSGALG00000002258	JH375252.1:3922-4559	120.948	27.8132	0.22996	5e-05	0.000771448	DOWN
ENSGALG00000021087	AADN03010432.1:2659-15827	43.592	19.1777	0.439936	5e-05	0.000771448	DOWN
ENSGALG00000013033	2:78346912-78357068	66.3771	18.683	0.281468	5e-05	0.000771448	DOWN
ENSGALG00000021693	28:799628-800384	53.4808	16.2395	0.303651	5e-05	0.000771448	DOWN
ENSGALG00000006384	6:18900980-18904128	92.1611	14.2987	0.155149	5e-05	0.000771448	DOWN
ENSGALG00000026510	JH375454.1:244-5080	26.9315	11.9211	0.442645	5e-05	0.000771448	DOWN
ENSGALG00000012072	7:27739667-27755563	23.78	10.8406	0.45587	5e-05	0.000771448	DOWN
ENSGALG00000010203	8:19816838-19823208	45.9727	10.1498	0.220779	5e-05	0.000771448	DOWN
ENSGALG00000023818	27:4835440-4835971	267.242	8.55213	0.0320014	5e-05	0.000771448	DOWN
ENSGALG00000005720	11:16502525-16512682	23.182	7.98057	0.344257	5e-05	0.000771448	DOWN
ENSGALG00000004724	27:3270516-3276488	28.8506	7.44792	0.258155	5e-05	0.000771448	DOWN
ENSGALG00000027175	2:3980274-3981448	31.3995	6.87685	0.219011	5e-05	0.000771448	DOWN
ENSGALG00000011190	4:45841895-45843110	79.1321	5.84674	0.0738858	5e-05	0.000771448	DOWN
ENSGALG00000007434	14:11971380-11995106	12.2251	5.63539	0.460969	5e-05	0.000771448	DOWN
ENSGALG00000007645	6:22075464-22082376	12.5514	4.51425	0.359661	5e-05	0.000771448	DOWN
ENSGALG00000001876	19:4168858-4175657	9.51056	4.20267	0.441895	5e-05	0.000771448	DOWN
ENSGALG00000005204	15:8101743-8107045	10.9647	3.78808	0.34548	5e-05	0.000771448	DOWN
ENSGALG00000007997	5:21006094-21019310	20.24	3.77125	0.186327	5e-05	0.000771448	DOWN
ENSGALG00000026422	7:27720359-27737634	8.66693	3.38367	0.390412	5e-05	0.000771448	DOWN
ENSGALG00000028510	AADN03017184.1:1011-5624	18.6793	2.9758	0.15931	5e-05	0.000771448	DOWN
ENSGALG00000026291	11:18310976-18316940	7.70566	2.76092	0.358298	5e-05	0.000771448	DOWN
ENSGALG00000016693	1:128513718-128552404	5.68862	2.41066	0.423769	5e-05	0.000771448	DOWN
ENSGALG00000001483	21:2087345-2109467	6.1784	2.29385	0.371269	5e-05	0.000771448	DOWN
ENSGALG00000001035	28:2133082-2139829	14.4766	2.17907	0.150524	5e-05	0.000771448	DOWN
ENSGALG00000029061	JH375680.1:2974-5348	6.33105	2.14665	0.339067	5e-05	0.000771448	DOWN
ENSGALG00000028194	2:3866214-3870767	7.39115	1.6824	0.227624	5e-05	0.000771448	DOWN
ENSGALG00000009792	4:28797690-28800415	4.61672	1.53513	0.332515	5e-05	0.000771448	DOWN
ENSGALG00000005148	2:936145-964349	3.64749	1.48518	0.407179	5e-05	0.000771448	DOWN
ENSGALG00000001478	10:2118620-2125195	4.37638	1.46293	0.334279	5e-05	0.000771448	DOWN
ENSGALG00000007536	9:14480261-14483165	5.77451	1.23454	0.213791	5e-05	0.000771448	DOWN
ENSGALG00000023424	6:30850163-30865241	8.70133	1.17277	0.134781	5e-05	0.000771448	DOWN
ENSGALG00000028099	AADN03021283.1:874-2576	4.62174	1.1226	0.242896	5e-05	0.000771448	DOWN
ENSGALG00000012518	1:51403705-51417083	3.34507	1.0689	0.319545	5e-05	0.000771448	DOWN
ENSGALG00000027419	1:88069469-88077594	3.76746	1.01948	0.270601	5e-05	0.000771448	DOWN
ENSGALG00000009117	JH376158.1:4341-7047	2.26379	0.58468	0.258275	5e-05	0.000771448	DOWN
ENSGALG00000028619	AADN03021283.1:15083-20310	1.55767	0.518713	0.333006	5e-05	0.000771448	DOWN
ENSGALG00000027829	AADN03021913.1:20-5774	1.72217	0.356581	0.207053	5e-05	0.000771448	DOWN
ENSGALG00000028598	5:44883412-44951081	2.78311	0.335296	0.120475	5e-05	0.000771448	DOWN
ENSGALG00000000182	16:16220-33713	1.21804	0.174409	0.143188	5e-05	0.000771448	DOWN
ENSGALG00000006322	8:14894637-14910177	1.46306	0.0627895	0.0429166	5e-05	0.000771448	DOWN
ENSGALG00000019500	2:99631253-99637353	0.703029	0	0	5e-05	0.000771448	DOWN
ENSGALG00000025803	AADN03011344.1:20-1575	22.2842	10.8696	0.487772	0.0001	0.00142026	DOWN
ENSGALG00000021142	15:7936991-7938711	30.7757	2.60937	0.0847867	0.0001	0.00142026	DOWN
ENSGALG00000028894	LGE64:519297-531181	146.748	66.0249	0.44992	0.00015	0.00201663	DOWN
ENSGALG00000011172	7:21430209-21487516	2.47754	1.28084	0.516981	0.00015	0.00201663	DOWN
ENSGALG00000003670	20:5036694-5037630	26.7912	14.6608	0.547224	0.00025	0.00312232	DOWN
ENSGALG00000020719	14:13850268-13862243	3.93432	1.93261	0.491218	0.00025	0.00312232	DOWN
ENSGALG00000025881	1:51386519-51393690	1.21685	0.456101	0.374821	0.00025	0.00312232	DOWN
ENSGALG00000006123	20:10003532-10043811	0.670267	0.310331	0.462996	0.00025	0.00312232	DOWN
ENSGALG00000013722	12:3221939-3226152	5.455	2.45246	0.44958	0.0003	0.00362026	DOWN
ENSGALG00000014126	1:68465288-68474995	4.62677	1.98275	0.428539	0.0003	0.00362026	DOWN
ENSGALG00000023608	18:2535557-2536882	91.489	49.3903	0.53985	0.00035	0.00410731	DOWN
ENSGALG00000026741	4:53049789-53055683	1.59695	0.704382	0.44108	0.0004	0.00457296	DOWN
ENSGALG00000027023	JH376284.1:20-3958	1.26752	0.329828	0.260215	0.0004	0.00457296	DOWN
ENSGALG00000009019	17:505643-508199	6.15676	0.9199	0.149413	0.00045	0.0050001	DOWN
ENSGALG00000005964	4:3045898-3051722	6.75801	3.48974	0.516386	0.0005	0.00543572	DOWN
ENSGALG00000002892	6:7193398-7214239	2.76116	1.29527	0.469104	0.0006	0.00627649	DOWN
ENSGALG00000001166	19:2527340-2617445	2.07614	0.839734	0.404469	0.0006	0.00627649	DOWN
ENSGALG00000022812	3:108409466-108416996	74.0079	41.7424	0.564026	0.0008	0.00807876	DOWN
ENSGALG00000026051	LGE64:554373-570805	131.055	69.4068	0.529601	0.0009	0.00892587	DOWN
ENSGALG00000007028	4:8720203-8822178	1.49722	0.742285	0.495776	0.00095	0.00931336	DOWN
ENSGALG00000027822	18:10136198-10138315	8.92249	4.28417	0.480154	0.001	0.00972608	DOWN
ENSGALG00000002923	18:5036578-5037436	3.88988	1.15027	0.295708	0.00105	0.0101323	DOWN
ENSGALG00000000791	26:2325313-2330088	1.70705	0.670939	0.39304	0.0014	0.0129028	DOWN
ENSGALG00000008629	2:19455260-19499773	19.969	11.6245	0.582127	0.0015	0.0135982	DOWN
ENSGALG00000026691	AADN03012350.1:3816-10869	1.28164	0.606712	0.473387	0.0019	0.0163164	DOWN
ENSGALG00000028988	1:193341545-193342787	20.665	12.1654	0.588696	0.00195	0.0166812	DOWN
ENSGALG00000023709	17:5691092-5693724	1.32929	0.411714	0.309725	0.0025	0.0203341	DOWN
ENSGALG00000021848	Z:8995522-8996755	2.07906	0.251367	0.120904	0.0027	0.0216743	DOWN
ENSGALG00000026397	AADN03015665.1:396-1799	2.40902	0.623905	0.258987	0.00275	0.0220278	DOWN
ENSGALG00000029089	20:5458591-5461795	0.907983	0.193779	0.213417	0.0028	0.0223637	DOWN
ENSGALG00000028425	AADN03023970.1:6334-8629	1.67989	0.601058	0.357796	0.003	0.0236709	DOWN
ENSGALG00000026541	28:782330-785843	50.3324	31.3383	0.622627	0.0031	0.0242698	DOWN
ENSGALG00000028022	AADN03022364.1:22-1048	3.56218	1.45422	0.408239	0.00315	0.0245054	DOWN
ENSGALG00000019325	1:49029411-49037608	16.7056	9.04127	0.541212	0.0033	0.0254401	DOWN
ENSGALG00000006053	15:8023819-8030876	0.715283	0.112565	0.157371	0.00335	0.0256826	DOWN
ENSGALG00000026879	AADN03026873.1:386-1638	4.83844	2.26456	0.468035	0.0034	0.0260119	DOWN
ENSGALG00000026057	AADN03018477.1:266-1083	14.7885	7.1128	0.480968	0.00345	0.0263398	DOWN
ENSGALG00000009103	LGE64:610460-657996	101.993	52.1043	0.510862	0.0036	0.0272596	DOWN
ENSGALG00000026636	AADN03024515.1:20-1162	1.62261	0.491349	0.302814	0.0036	0.0272596	DOWN
ENSGALG00000022635	12:16280537-16282735	2.56278	0.69051	0.269438	0.0039	0.0288991	DOWN
ENSGALG00000003345	27:4858829-4864785	1.83854	0.942584	0.512681	0.0042	0.0305901	DOWN
ENSGALG00000005937	15:7943713-7944303	16.5087	0.85386	0.0517218	0.0042	0.0305901	DOWN
ENSGALG00000027747	Z:8883939-8889270	0.536432	0.108593	0.202436	0.0043	0.0310936	DOWN
ENSGALG00000027862	AADN03023478.1:1902-11237	0.911312	0.260511	0.285864	0.00475	0.0333252	DOWN
ENSGALG00000021325	11:2635482-2648522	5.55879	3.09743	0.557213	0.0049	0.0342474	DOWN
ENSGALG00000018535	JH376299.1:8987-11374	1.06305	0.311049	0.292601	0.00505	0.0350965	DOWN
ENSGALG00000005650	2:451034-451852	5.43683	2.6623	0.489679	0.0056	0.0379198	DOWN
ENSGALG00000026855	JH376272.1:2562-4296	1.47453	0.516233	0.3501	0.0058	0.0389881	DOWN
ENSGALG00000021106	6:8910829-8911851	7.73021	2.92443	0.378312	0.00585	0.0391816	DOWN
ENSGALG00000005941	15:7947398-7952334	1.29328	0.103488	0.0800198	0.00585	0.0391816	DOWN
ENSGALG00000005379	15:6834752-6937004	2.78873	1.64377	0.589433	0.0063	0.0411749	DOWN
ENSGALG00000026708	JH375981.1:4594-7947	0.856189	0.327646	0.38268	0.0063	0.0411749	DOWN
ENSGALG00000009639	4:24429942-24468687	29.566	15.3553	0.519357	0.0067	0.0431778	DOWN
ENSGALG00000007867	11:1326326-1335740	1.28675	0.622168	0.483519	0.0067	0.0431778	DOWN
ENSGALG00000003203	12:2652388-2657378	0.595974	0.15341	0.257411	0.00675	0.043399	DOWN
ENSGALG00000004643	5:911236-915085	30.8902	20.1205	0.651355	0.00705	0.0449108	DOWN
ENSGALG00000028411	Z:8865609-8874030	1.16989	0.418934	0.358097	0.00715	0.0454694	DOWN
ENSGALG00000028794	AADN03025606.1:46-1673	4.20904	1.90827	0.453374	0.0073	0.046132	DOWN
ENSGALG00000026697	JH376350.1:4512-6872	10.1785	6.09955	0.599258	0.00735	0.046395	DOWN
ENSGALG00000005727	4:2408018-2413262	7.38554	4.58263	0.620487	0.00765	0.0480423	DOWN
ENSGALG00000027293	AADN03013240.1:20-1928	20.4244	12.5117	0.612586	0.0077	0.0481924	DOWN
ENSGALG00000001371	18:2773028-2797359	8.13758	4.61732	0.567407	0.0077	0.0481924	DOWN
ENSGALG00000028082	AADN03012381.1:20-4640	97.3181	57.4163	0.589986	0.00805	0.0496536	DOWN
