# Supplementary material for: Transcriptome profile of liver at different physiological stages reveals potential mode for lipid metabolism in laying hens
Source: BMC Genomics. 2015 Oct 9;16:763. doi: 10.1186/s12864-015-1943-0 (PMC4600267; doi:10.1186/s12864-015-1943-0)
Supplement: Additional file 3: Table S3. — SDE hepatic genes between two different physiological stages (juvenile and egg laying hens). (XLSX 110 kb) [file 12864_2015_1943_MOESM3_ESM.xlsx]

## Sheet: Annotated SDE Genes
Additional file 3: Table S3 SDE hepatic genes between two different physiological stages (juvenile and egg laying hens)
Gene_id	Gene_name	Locus	L20_FPKM	L30_FPKM	Fold_change-L30/L20	P-value	FDR	UP/DOWN regulate
ENSGALG00000011888	TGM4	2:43743130-43753642	24.3065	0.1921	0.00790324	5e-05	0.000771448	DOWN
ENSGALG00000023622	AVD	Z:9023590-9024768	103.202	1.1914	0.0115443	5e-05	0.000771448	DOWN
ENSGALG00000003952	RBPJL	20:5492223-5512785	10.3349	0.150903	0.0146013	5e-05	0.000771448	DOWN
ENSGALG00000000081	IL4I1	16:191142-194187	48.8441	1.03091	0.0211061	5e-05	0.000771448	DOWN
ENSGALG00000027716	HPS5	5:11860237-11871121	19265.5	538.789	0.0279665	5e-05	0.000771448	DOWN
ENSGALG00000012802	F13A1	2:65105831-65167267	11.1639	0.337394	0.0302219	5e-05	0.000771448	DOWN
ENSGALG00000001662	ATP10B	13:7040656-7094574	1.70848	0.0653057	0.0382244	5e-05	0.000771448	DOWN
ENSGALG00000012286	AMPH	2:49737411-49842302	1.42256	0.063797	0.0448466	5e-05	0.000771448	DOWN
ENSGALG00000008940	SPTBN5	5:24487475-24583608	2.46526	0.125348	0.0508458	5e-05	0.000771448	DOWN
ENSGALG00000001234	CETP	11:620993-627089	9.17975	0.505644	0.0550825	5e-05	0.000771448	DOWN
ENSGALG00000020388	SERPINA3	5:44870910-44874670	3753.72	235.7	0.062791	5e-05	0.000771448	DOWN
ENSGALG00000024011	EX-FABP	17:501841-504845	434.896	28.101	0.0646154	5e-05	0.000771448	DOWN
ENSGALG00000016774	NPAS2	1:132654999-132723188	6.33576	0.447931	0.0706989	5e-05	0.000771448	DOWN
ENSGALG00000002555	RET	6:4283163-4363396	2.09955	0.157722	0.0751218	5e-05	0.000771448	DOWN
ENSGALG00000019141	LYG2	1:131872944-131876224	10.6301	0.92492	0.0870095	5e-05	0.000771448	DOWN
ENSGALG00000002576	ASL2	19:4932421-4939398	14.7618	1.52865	0.103554	5e-05	0.000771448	DOWN
ENSGALG00000013257	LDHB	1:67177977-67190068	1511.42	164.809	0.109042	5e-05	0.000771448	DOWN
ENSGALG00000000558	SLC1A6	28:701483-724473	2.33864	0.278031	0.118886	5e-05	0.000771448	DOWN
ENSGALG00000016919	IRG1	1:153686166-153693674	23.8211	2.90311	0.121871	5e-05	0.000771448	DOWN
ENSGALG00000013723	OAS*A	12:3226269-3228218	72.5085	9.36473	0.129154	5e-05	0.000771448	DOWN
ENSGALG00000015154	TRPM6	Z:36568083-36656370	0.562274	0.0777755	0.138323	5e-05	0.000771448	DOWN
ENSGALG00000024272	S100A9	25:734440-740904	116.784	16.8345	0.144151	5e-05	0.000771448	DOWN
ENSGALG00000009452	GALNTL1	5:27313855-27374224	1.25319	0.185372	0.14792	5e-05	0.000771448	DOWN
ENSGALG00000003362	ACSS2	20:2985489-3016730	108.9	16.5058	0.151568	5e-05	0.000771448	DOWN
ENSGALG00000000293	A2ML1	27:1682936-1711799	2059.5	331.793	0.161104	5e-05	0.000771448	DOWN
ENSGALG00000010857	DAB1	8:24753890-24842483	1.61379	0.260024	0.161126	5e-05	0.000771448	DOWN
ENSGALG00000016471	NT5C1B	3:100224718-100231095	8.17172	1.32247	0.161835	5e-05	0.000771448	DOWN
ENSGALG00000003595	SARM1	19:5646182-5651342	36.7769	6.04905	0.16448	5e-05	0.000771448	DOWN
ENSGALG00000014585	CCLI10	19:4792409-4793550	234.678	38.7704	0.165207	5e-05	0.000771448	DOWN
ENSGALG00000009433	BAG3	6:29813246-29832893	48.2976	8.12113	0.168148	5e-05	0.000771448	DOWN
ENSGALG00000003546	FMOD	26:5167692-5174255	2.01796	0.342853	0.169901	5e-05	0.000771448	DOWN
ENSGALG00000005217	MOGAT1	9:7508182-7529592	4.05977	0.725516	0.178709	5e-05	0.000771448	DOWN
ENSGALG00000004528	TSHZ3	11:8709892-8772492	0.835004	0.149975	0.17961	5e-05	0.000771448	DOWN
ENSGALG00000015974	ADRA1D	4:87863055-87903531	1.14306	0.206224	0.180414	5e-05	0.000771448	DOWN
ENSGALG00000005957	SLC6A14	4:3020969-3034217	32.4228	5.92676	0.182796	5e-05	0.000771448	DOWN
ENSGALG00000028341	MADCAM1	28:2603715-2606506	30.7996	5.65482	0.1836	5e-05	0.000771448	DOWN
ENSGALG00000003025	SLC19A3	9:8992990-9010770	3.1148	0.574581	0.184468	5e-05	0.000771448	DOWN
ENSGALG00000005352	GATA5	20:8368250-8377966	10.6462	1.98776	0.186711	5e-05	0.000771448	DOWN
ENSGALG00000026207	CNTF	5:16221186-16222758	7.26965	1.36566	0.187858	5e-05	0.000771448	DOWN
ENSGALG00000015164	PCSK5	Z:36922221-37183206	1.70807	0.321048	0.18796	5e-05	0.000771448	DOWN
ENSGALG00000007839	NCAM1	24:5803420-5884198	4.27762	0.832718	0.194669	5e-05	0.000771448	DOWN
ENSGALG00000013575	ISG12(2)	2:89725777-89729168	234.751	46.2872	0.197176	5e-05	0.000771448	DOWN
ENSGALG00000015868	ATP6V0D2	2:122812316-122830102	5.6431	1.11303	0.197237	5e-05	0.000771448	DOWN
ENSGALG00000003015	SERPINF1	19:5404105-5410958	95.7289	18.9306	0.197752	5e-05	0.000771448	DOWN
ENSGALG00000016400	RSAD2	3:94589238-94594293	8.76126	1.75088	0.199843	5e-05	0.000771448	DOWN
ENSGALG00000026420	CSF3	27:4319123-4321713	5.06825	1.01524	0.200314	5e-05	0.000771448	DOWN
ENSGALG00000009479	SAMD9L	2:23038947-23043687	7.85795	1.59031	0.202382	5e-05	0.000771448	DOWN
ENSGALG00000016364	FAM150B	3:91537817-91550506	4.44594	0.913443	0.205456	5e-05	0.000771448	DOWN
ENSGALG00000007785	PROK2	12:16290359-16292199	3.85689	0.79282	0.205559	5e-05	0.000771448	DOWN
ENSGALG00000019696	CATHL2	2:3982184-3983950	15.4595	3.24014	0.209589	5e-05	0.000771448	DOWN
ENSGALG00000007620	GFRA3	13:17580931-17584931	245.182	51.5202	0.21013	5e-05	0.000771448	DOWN
ENSGALG00000011106	GALNT2	3:39542263-39630276	26.5664	5.62596	0.21177	5e-05	0.000771448	DOWN
ENSGALG00000016164	ABCG1	1:108646586-108699943	1.02519	0.218449	0.213081	5e-05	0.000771448	DOWN
ENSGALG00000015148	ANXA1	Z:35881517-35899231	3.05125	0.654711	0.214571	5e-05	0.000771448	DOWN
ENSGALG00000019277	SLCO1B3	1:65317305-65368820	70.1013	15.0565	0.214782	5e-05	0.000771448	DOWN
ENSGALG00000008095	KIF23	10:18828577-18846365	2.13609	0.460268	0.215472	5e-05	0.000771448	DOWN
ENSGALG00000026091	CACNG4	18:7205115-7244436	0.652884	0.140891	0.215798	5e-05	0.000771448	DOWN
ENSGALG00000026077	ALDOC	19:5734739-5737598	32.2972	7.16436	0.221826	5e-05	0.000771448	DOWN
ENSGALG00000010010	RHOQ	3:26075655-26110103	12.1011	2.7138	0.224261	5e-05	0.000771448	DOWN
ENSGALG00000013057	USP18	1:62215177-62227083	9.81972	2.26428	0.230585	5e-05	0.000771448	DOWN
ENSGALG00000006981	MCTP2	10:14461078-14573856	0.515407	0.120526	0.233846	5e-05	0.000771448	DOWN
ENSGALG00000005043	ACACB	15:6650608-6669926	1.90893	0.448128	0.234754	5e-05	0.000771448	DOWN
ENSGALG00000027483	GLRX	Z:57167985-57176365	160.985	37.9131	0.235507	5e-05	0.000771448	DOWN
ENSGALG00000000521	SPIRE2	11:18260412-18267088	13.599	3.21077	0.236103	5e-05	0.000771448	DOWN
ENSGALG00000026071	PIWIL2	AADN03016184.1:1233-4587	2.31063	0.547904	0.237123	5e-05	0.000771448	DOWN
ENSGALG00000008959	EXD3	17:659611-845645	6.13842	1.49882	0.24417	5e-05	0.000771448	DOWN
ENSGALG00000019553	SERPINB10	2:67745614-67751998	5.73511	1.41393	0.246539	5e-05	0.000771448	DOWN
ENSGALG00000010628	ACSL1	4:38883036-38919985	209.806	52.1603	0.248612	5e-05	0.000771448	DOWN
ENSGALG00000010406	TMEM63C	5:38405302-38414575	2.97645	0.743229	0.249703	5e-05	0.000771448	DOWN
ENSGALG00000001271	C17ORF105	27:3268628-3270317	5.93735	1.48258	0.249704	5e-05	0.000771448	DOWN
ENSGALG00000001343	LAMB3	26:3056479-3075970	3.65469	0.914131	0.250125	5e-05	0.000771448	DOWN
ENSGALG00000007158	SOCS1	14:8935373-8936082	21.4378	5.3664	0.250324	5e-05	0.000771448	DOWN
ENSGALG00000021139	GGA.47846	15:7928726-7933299	66.7182	17.121	0.256617	5e-05	0.000771448	DOWN
ENSGALG00000015764	FABP5	2:121148556-121153615	17.0301	4.37171	0.256705	5e-05	0.000771448	DOWN
ENSGALG00000002987	SERPINF2	19:5394484-5400909	424.37	109.342	0.257657	5e-05	0.000771448	DOWN
ENSGALG00000015712	SLBP	4:83495205-83502378	1.86136	0.486799	0.261529	5e-05	0.000771448	DOWN
ENSGALG00000016761	LYG2	1:131881178-131884663	176.503	46.218	0.261854	5e-05	0.000771448	DOWN
ENSGALG00000015346	NFKBIZ	1:84799654-84816004	10.2171	2.71884	0.266107	5e-05	0.000771448	DOWN
ENSGALG00000016152	LY6E	2:147927175-147933270	1101.51	295.838	0.268575	5e-05	0.000771448	DOWN
ENSGALG00000002342	GPC1	9:2207168-2371382	1.62234	0.44148	0.272125	5e-05	0.000771448	DOWN
ENSGALG00000002623	PCOLCE2	9:10041007-10060212	6.08327	1.65961	0.272815	5e-05	0.000771448	DOWN
ENSGALG00000028256	CCL19	Z:8222634-8225085	16.7853	4.57938	0.272821	5e-05	0.000771448	DOWN
ENSGALG00000006609	EPHB1	9:3230462-3257134	5.38077	1.47183	0.273535	5e-05	0.000771448	DOWN
ENSGALG00000022817	GAL7	3:107069508-107071114	34.3992	9.60144	0.279118	5e-05	0.000771448	DOWN
ENSGALG00000010820	CHGA	5:44155020-44165632	1.11019	0.31007	0.279295	5e-05	0.000771448	DOWN
ENSGALG00000005135	SERPINE2	9:7800340-7823704	7.15208	2.01572	0.281837	5e-05	0.000771448	DOWN
ENSGALG00000006323	LECT2	13:14532810-14537759	38.2873	10.8168	0.282517	5e-05	0.000771448	DOWN
ENSGALG00000009545	SLC25A12	7:17412086-17457269	3.65633	1.03879	0.284107	5e-05	0.000771448	DOWN
ENSGALG00000004790	WNT4	21:6300380-6312118	9.60356	2.75633	0.287011	5e-05	0.000771448	DOWN
ENSGALG00000000616	ELF3	26:309758-314195	4.52179	1.30758	0.289173	5e-05	0.000771448	DOWN
ENSGALG00000007392	ADAMTS9	12:13713808-13779455	6.51883	1.88773	0.289581	5e-05	0.000771448	DOWN
ENSGALG00000012809	ECI2	2:65994142-66009335	433.456	125.724	0.29005	5e-05	0.000771448	DOWN
ENSGALG00000007713	CD300A	18:10683849-10688333	10.6611	3.12153	0.292796	5e-05	0.000771448	DOWN
ENSGALG00000027786	SOCS3	18:10116717-10117433	33.4446	9.95607	0.297688	5e-05	0.000771448	DOWN
ENSGALG00000007809	TSHZ2	20:12972362-13104953	1.26767	0.377964	0.298156	5e-05	0.000771448	DOWN
ENSGALG00000027630	NPR2	Z:8953620-8966661	1.1809	0.352981	0.298908	5e-05	0.000771448	DOWN
ENSGALG00000014727	PDE4D	Z:18112316-18254795	1.5833	0.473534	0.29908	5e-05	0.000771448	DOWN
ENSGALG00000027093	TLR6	4:69117412-69122553	11.695	3.50715	0.299885	5e-05	0.000771448	DOWN
ENSGALG00000016669	GAL2	3:107081011-107082273	50.0968	15.027	0.299959	5e-05	0.000771448	DOWN
ENSGALG00000009414	FAM198B	4:21221106-21234597	3.54711	1.08496	0.305872	5e-05	0.000771448	DOWN
ENSGALG00000005666	ADM	5:8423160-8425797	9.67676	2.97353	0.307286	5e-05	0.000771448	DOWN
ENSGALG00000028982	CMPK2	3:94575874-94584183	18.929	5.90233	0.311814	5e-05	0.000771448	DOWN
ENSGALG00000023757	C17ORF32	19:5633460-5635734	52.4657	16.3962	0.312513	5e-05	0.000771448	DOWN
ENSGALG00000007874	IL18	24:6163149-6165998	8.08203	2.53251	0.313351	5e-05	0.000771448	DOWN
ENSGALG00000013071	CALD1	1:62400841-62587151	11.8233	3.73799	0.316155	5e-05	0.000771448	DOWN
ENSGALG00000012791	TBXAS1	1:55904114-56140985	14.175	4.48296	0.316258	5e-05	0.000771448	DOWN
ENSGALG00000016835	ATP11A	1:137110629-137228603	0.972031	0.307685	0.316538	5e-05	0.000771448	DOWN
ENSGALG00000004859	ZNFX1	20:7062872-7075426	17.2883	5.51772	0.319159	5e-05	0.000771448	DOWN
ENSGALG00000017158	KDELC2	1:179477305-179484738	17.3196	5.56139	0.321104	5e-05	0.000771448	DOWN
ENSGALG00000023689	ASS1	17:5881859-5902534	49.0409	15.8021	0.322223	5e-05	0.000771448	DOWN
ENSGALG00000026282	ANKRD13D	JH376180.1:108203-110911	6.50092	2.10681	0.324079	5e-05	0.000771448	DOWN
ENSGALG00000005860	ACAA1	2:4697287-4705362	198.753	64.5486	0.324768	5e-05	0.000771448	DOWN
ENSGALG00000005826	DLEC1	2:4660082-4696290	1.0245	0.334872	0.326864	5e-05	0.000771448	DOWN
ENSGALG00000016261	NOX2	1:112491624-112511703	22.4949	7.41206	0.3295	5e-05	0.000771448	DOWN
ENSGALG00000028259	SLC39A14	AADN03017491.1:1753-8025	82.245	27.1237	0.329791	5e-05	0.000771448	DOWN
ENSGALG00000008359	CD93	3:3258572-3260939	4.31142	1.42354	0.330179	5e-05	0.000771448	DOWN
ENSGALG00000014840	C6	Z:12824878-12849014	132.1	43.7513	0.331198	5e-05	0.000771448	DOWN
ENSGALG00000007551	P2RX2	15:10004119-10006347	26.2156	8.7222	0.33271	5e-05	0.000771448	DOWN
ENSGALG00000011434	SLC11A1	7:22049014-22053574	12.5935	4.2035	0.333783	5e-05	0.000771448	DOWN
ENSGALG00000023950	CR1L	26:2599567-2605277	38.6937	12.9799	0.335453	5e-05	0.000771448	DOWN
ENSGALG00000026313	RND3	7:34511198-34526274	3.89501	1.30747	0.335678	5e-05	0.000771448	DOWN
ENSGALG00000009404	DISP1	3:17227566-17286101	5.66209	1.91035	0.337393	5e-05	0.000771448	DOWN
ENSGALG00000005065	PLA2G4A	8:9703364-9767904	7.15671	2.42205	0.338431	5e-05	0.000771448	DOWN
ENSGALG00000022815	GAL1	3:107083699-107086143	41.0828	13.9076	0.338526	5e-05	0.000771448	DOWN
ENSGALG00000006837	TSPAN4	5:14631768-14696703	24.4532	8.32512	0.340451	5e-05	0.000771448	DOWN
ENSGALG00000011203	HPSE	4:45858597-45863017	7.38859	2.51863	0.340881	5e-05	0.000771448	DOWN
ENSGALG00000015836	KIAA1009	3:76875546-76922687	2.03413	0.694168	0.34126	5e-05	0.000771448	DOWN
ENSGALG00000010961	IGF2BP3	2:31286665-31393727	1.03518	0.353478	0.341465	5e-05	0.000771448	DOWN
ENSGALG00000003923	COL6A3	7:4752830-4805577	1.04915	0.358475	0.341681	5e-05	0.000771448	DOWN
ENSGALG00000023454	C9ORF152	2:6174628-6180337	13.0585	4.49083	0.343901	5e-05	0.000771448	DOWN
ENSGALG00000003369	KAT2A	27:4827917-4832197	10.7812	3.72644	0.345642	5e-05	0.000771448	DOWN
ENSGALG00000013846	KIAA1244	3:53682719-53762709	1.38744	0.482316	0.34763	5e-05	0.000771448	DOWN
ENSGALG00000015388	BLIMP-1	3:67757130-67863760	1.98564	0.69433	0.349676	5e-05	0.000771448	DOWN
ENSGALG00000016993	SUCLA2	1:167942414-167962710	7.39917	2.59237	0.35036	5e-05	0.000771448	DOWN
ENSGALG00000010866	AREG	4:44160593-44167571	2.3546	0.825638	0.350649	5e-05	0.000771448	DOWN
ENSGALG00000017199	MAML2	1:184236228-184401679	1.3685	0.481338	0.351727	5e-05	0.000771448	DOWN
ENSGALG00000016964	EPSTI1	1:165967143-166019257	21.2011	7.48206	0.352909	5e-05	0.000771448	DOWN
ENSGALG00000019514	CNDP2	2:91853634-91867910	78.2893	27.7033	0.353858	5e-05	0.000771448	DOWN
ENSGALG00000015123	ZDHHC23	1:82459932-82466590	3.28404	1.17168	0.35678	5e-05	0.000771448	DOWN
ENSGALG00000010166	VLDLR	Z:26415209-26430542	5.30847	1.90123	0.35815	5e-05	0.000771448	DOWN
ENSGALG00000011046	SNX10	2:32350695-32384116	7.49494	2.68763	0.358593	5e-05	0.000771448	DOWN
ENSGALG00000003774	ATP13A2	21:4414088-4422658	26.783	9.62447	0.35935	5e-05	0.000771448	DOWN
ENSGALG00000016783	IL1R1	1:133163681-133185156	131.378	47.4039	0.360821	5e-05	0.000771448	DOWN
ENSGALG00000016142	MX	1:108280288-108296301	7.725	2.79723	0.362101	5e-05	0.000771448	DOWN
ENSGALG00000001220	HERPUD1	11:613333-617879	71.6784	25.9669	0.36227	5e-05	0.000771448	DOWN
ENSGALG00000016782	IL1R2	1:133109395-133119021	4.16065	1.51236	0.363491	5e-05	0.000771448	DOWN
ENSGALG00000011089	IFIH1	7:20543410-20570333	11.1487	4.06189	0.364338	5e-05	0.000771448	DOWN
ENSGALG00000009237	TLR2-1	4:19505913-19508259	14.6618	5.35595	0.3653	5e-05	0.000771448	DOWN
ENSGALG00000026983	CHRD	9:15406843-15413438	2.11306	0.776663	0.367554	5e-05	0.000771448	DOWN
ENSGALG00000028037	FOS	5:37501648-37502995	8.37992	3.08538	0.368187	5e-05	0.000771448	DOWN
ENSGALG00000000195	SVCT2	22:378708-405789	11.3232	4.17386	0.368611	5e-05	0.000771448	DOWN
ENSGALG00000003770	ANXA2	10:4583466-4605541	6.85915	2.53434	0.369483	5e-05	0.000771448	DOWN
ENSGALG00000007431	MAGI1	12:13983651-14275283	9.97308	3.70912	0.371913	5e-05	0.000771448	DOWN
ENSGALG00000000750	CAPN5	1:192455766-192506610	1.23273	0.459041	0.372378	5e-05	0.000771448	DOWN
ENSGALG00000000720	GBP7	23:1402268-1407058	30.7366	11.6562	0.379229	5e-05	0.000771448	DOWN
ENSGALG00000014674	CLSTN3	1:76885520-76900425	12.047	4.57938	0.380126	5e-05	0.000771448	DOWN
ENSGALG00000023411	CD180	Z:21157449-21166375	2.53194	0.963177	0.380411	5e-05	0.000771448	DOWN
ENSGALG00000001768	ODZ2	13:4187412-4738485	2.61058	0.993216	0.380458	5e-05	0.000771448	DOWN
ENSGALG00000016886	FARP1	1:144152282-144334650	18.2609	6.95868	0.38107	5e-05	0.000771448	DOWN
ENSGALG00000011648	ABCB6	7:21731259-21735967	2.88857	1.10713	0.38328	5e-05	0.000771448	DOWN
ENSGALG00000006633	C7ORF23	1:7358545-7361773	16.9643	6.52202	0.384456	5e-05	0.000771448	DOWN
ENSGALG00000014433	RETSAT	JH376331.1:57488-81620	179.839	69.1989	0.384782	5e-05	0.000771448	DOWN
ENSGALG00000018557	SOD3	4:73280250-73281120	74.4898	28.7109	0.385434	5e-05	0.000771448	DOWN
ENSGALG00000006181	NUB1	2:6187455-6200306	23.3797	9.07977	0.388361	5e-05	0.000771448	DOWN
ENSGALG00000002225	RFFL	19:4478901-4502458	35.7731	13.9075	0.38877	5e-05	0.000771448	DOWN
ENSGALG00000008127	SPI1	5:22247549-22268506	42.9174	16.7378	0.39	5e-05	0.000771448	DOWN
ENSGALG00000002982	SLC2A6	17:6936943-6940561	7.33279	2.87936	0.392669	5e-05	0.000771448	DOWN
ENSGALG00000013548	GZMA	Z:16520885-16525301	4.73608	1.86132	0.393009	5e-05	0.000771448	DOWN
ENSGALG00000013643	TMEM51	21:4949173-4951265	19.1779	7.54043	0.393183	5e-05	0.000771448	DOWN
ENSGALG00000028928	LCAT	11:1029317-1036713	48.8501	19.2081	0.393205	5e-05	0.000771448	DOWN
ENSGALG00000001527	VWA1	21:2174950-2188556	3.15194	1.24173	0.393957	5e-05	0.000771448	DOWN
ENSGALG00000015925	MB21D1	3:80937536-80943626	3.01542	1.19421	0.396034	5e-05	0.000771448	DOWN
ENSGALG00000003113	RGS14	13:9441051-9446948	3.69395	1.46482	0.396546	5e-05	0.000771448	DOWN
ENSGALG00000002583	PIK3CD	21:3470172-3492933	5.09144	2.02878	0.398469	5e-05	0.000771448	DOWN
ENSGALG00000013135	GALNT1	2:83818018-83892233	48.1005	19.245	0.4001	5e-05	0.000771448	DOWN
ENSGALG00000011209	EVL	5:48312770-48378821	15.6287	6.27108	0.401254	5e-05	0.000771448	DOWN
ENSGALG00000009239	TLR2-2	4:19209333-19210887	17.216	6.95227	0.403826	5e-05	0.000771448	DOWN
ENSGALG00000003550	ARHGAP40	20:4036300-4076622	2.003	0.812184	0.405484	5e-05	0.000771448	DOWN
ENSGALG00000003932	SDC4	20:5472059-5486605	27.2019	11.0312	0.40553	5e-05	0.000771448	DOWN
ENSGALG00000022850	TMEM214	3:104135363-104141333	37.2274	15.0983	0.40557	5e-05	0.000771448	DOWN
ENSGALG00000005257	VCAM1	8:10818882-10826594	31.7266	12.9095	0.406898	5e-05	0.000771448	DOWN
ENSGALG00000004575	STARD8	4:566150-576721	7.23238	2.95447	0.408506	5e-05	0.000771448	DOWN
ENSGALG00000002643	SELP	8:3692053-3700865	2.07458	0.850405	0.409917	5e-05	0.000771448	DOWN
ENSGALG00000011221	AGPAT9	4:45923984-45942793	5.45042	2.23678	0.410387	5e-05	0.000771448	DOWN
ENSGALG00000012336	STXBP5	3:46388674-46489008	6.41507	2.63373	0.410554	5e-05	0.000771448	DOWN
ENSGALG00000016171	PTK2	2:145291511-145478705	22.4393	9.23072	0.411364	5e-05	0.000771448	DOWN
ENSGALG00000002021	ZC3H12A	23:3723613-3732322	7.75181	3.20679	0.413683	5e-05	0.000771448	DOWN
ENSGALG00000007193	HRASLS	9:12623431-12626925	11.2274	4.65746	0.41483	5e-05	0.000771448	DOWN
ENSGALG00000007380	ARHGAP26	13:16744796-16844189	5.7673	2.39655	0.415541	5e-05	0.000771448	DOWN
ENSGALG00000000608	CDH1	11:18317571-18326276	83.7107	34.9377	0.417362	5e-05	0.000771448	DOWN
ENSGALG00000002552	COL3A1	7:571199-611944	17.8926	7.50356	0.419367	5e-05	0.000771448	DOWN
ENSGALG00000001231	SAMHD1	20:597386-623826	8.92665	3.7494	0.420023	5e-05	0.000771448	DOWN
ENSGALG00000010953	KANK4	8:26365576-26378312	9.99714	4.22128	0.422249	5e-05	0.000771448	DOWN
ENSGALG00000023821	DHX58	27:4822591-4826644	5.83068	2.46563	0.422872	5e-05	0.000771448	DOWN
ENSGALG00000008461	HGF/SF	1:10471387-10534407	3.62106	1.53263	0.423255	5e-05	0.000771448	DOWN
ENSGALG00000000252	SCN4A	27:1630446-1653305	22.861	9.76177	0.427005	5e-05	0.000771448	DOWN
ENSGALG00000001938	SLC25A24	8:1182029-1195519	4.05378	1.73392	0.427729	5e-05	0.000771448	DOWN
ENSGALG00000011887	ZDHHC3	2:43720851-43736462	9.92157	4.25177	0.428538	5e-05	0.000771448	DOWN
ENSGALG00000002268	TMEM194B	7:82481-96156	1.87637	0.804472	0.428738	5e-05	0.000771448	DOWN
ENSGALG00000013754	PLAGL1	3:51565685-51567499	7.15046	3.0743	0.429944	5e-05	0.000771448	DOWN
ENSGALG00000008756	PLEK	3:11215024-11230471	7.91698	3.43835	0.434301	5e-05	0.000771448	DOWN
ENSGALG00000026152	GBP	12:2286270-2288801	16.7413	7.27496	0.434552	5e-05	0.000771448	DOWN
ENSGALG00000002492	H6PD	21:3296483-3304541	21.2755	9.26525	0.435489	5e-05	0.000771448	DOWN
ENSGALG00000014910	COLEC12	2:101677427-101769743	3.13717	1.37108	0.437044	5e-05	0.000771448	DOWN
ENSGALG00000003862	LRRFIP1	7:4611640-4662295	3.23628	1.43178	0.442415	5e-05	0.000771448	DOWN
ENSGALG00000028301	TRIM47	18:4600168-4610827	4.23594	1.87561	0.442785	5e-05	0.000771448	DOWN
ENSGALG00000006543	PFKL	9:3881629-3887092	49.9022	22.1512	0.443892	5e-05	0.000771448	DOWN
ENSGALG00000014428	TAPBPL	1:76360080-76368699	3.22169	1.43144	0.444313	5e-05	0.000771448	DOWN
ENSGALG00000006756	BPI	20:10686636-10694283	92.4776	41.3286	0.446904	5e-05	0.000771448	DOWN
ENSGALG00000003016	MASP2	21:4073316-4086699	64.5289	28.8618	0.447269	5e-05	0.000771448	DOWN
ENSGALG00000007069	ADAMTS17	10:16601476-16763501	3.26143	1.45924	0.447423	5e-05	0.000771448	DOWN
ENSGALG00000005653	NFKB2	6:16488267-16493350	9.24008	4.14814	0.448929	5e-05	0.000771448	DOWN
ENSGALG00000026995	RHOG	1:193846442-193847042	32.7936	14.7342	0.449301	5e-05	0.000771448	DOWN
ENSGALG00000027253	SBK3	LGE64:684877-693269	60.5977	27.2391	0.449507	5e-05	0.000771448	DOWN
ENSGALG00000012187	MGAT5	7:29769773-29831929	8.29897	3.74165	0.450857	5e-05	0.000771448	DOWN
ENSGALG00000005867	2015-03-08	6:17210805-17295313	7.9872	3.60429	0.451258	5e-05	0.000771448	DOWN
ENSGALG00000000181	TAP2	16:64030-67067	38.0607	17.1871	0.451571	5e-05	0.000771448	DOWN
ENSGALG00000006988	RNF213	18:9771939-9818172	8.72302	3.96207	0.454209	5e-05	0.000771448	DOWN
ENSGALG00000012370	C3H6ORF72	3:47425647-47442269	66.3539	30.2029	0.455179	5e-05	0.000771448	DOWN
ENSGALG00000015301	LNPEP	Z:51426183-51474648	9.91592	4.5143	0.455258	5e-05	0.000771448	DOWN
ENSGALG00000021569	C1QA	21:6064484-6066427	153.436	70.0075	0.456265	5e-05	0.000771448	DOWN
ENSGALG00000012761	DRAM1	1:55643575-55658917	10.1161	4.61712	0.456413	5e-05	0.000771448	DOWN
ENSGALG00000012525	FMNL2	7:34991280-35045177	3.11534	1.42983	0.458964	5e-05	0.000771448	DOWN
ENSGALG00000007561	CLCN7	14:12286741-12303716	6.86339	3.15136	0.459155	5e-05	0.000771448	DOWN
ENSGALG00000010149	CMTR1	3:29519202-29541046	9.66696	4.43901	0.459194	5e-05	0.000771448	DOWN
ENSGALG00000004419	TNFRSF1B	21:5451977-5465671	9.86366	4.55335	0.461629	5e-05	0.000771448	DOWN
ENSGALG00000026945	CIDEC	11:17844834-17846138	41.6821	19.2638	0.46216	5e-05	0.000771448	DOWN
ENSGALG00000014662	RBP5	1:76883868-76885500	52.6647	24.3918	0.463153	5e-05	0.000771448	DOWN
ENSGALG00000007054	TBC1D16	18:9845356-9870528	9.80166	4.54573	0.463771	5e-05	0.000771448	DOWN
ENSGALG00000004205	SOAT1	8:6145934-6172666	16.3755	7.60567	0.464454	5e-05	0.000771448	DOWN
ENSGALG00000005947	MYD88	2:4800976-4813676	12.466	5.80172	0.465403	5e-05	0.000771448	DOWN
ENSGALG00000006677	P4HA2	13:16062866-16086914	6.83042	3.18335	0.466055	5e-05	0.000771448	DOWN
ENSGALG00000005638	IL2RG	4:2367918-2370689	30.1494	14.0561	0.466215	5e-05	0.000771448	DOWN
ENSGALG00000001571	MYO1F	28:1729377-1742502	8.50778	3.98694	0.468623	5e-05	0.000771448	DOWN
ENSGALG00000016843	COL4A2	1:138247623-138387983	10.2471	4.81949	0.470327	5e-05	0.000771448	DOWN
ENSGALG00000004771	C1QB	21:6058691-6063086	81.8736	38.5074	0.470327	5e-05	0.000771448	DOWN
ENSGALG00000000742	PIM1	26:224385-227839	8.32139	3.9486	0.474512	5e-05	0.000771448	DOWN
ENSGALG00000015908	COL12A1	3:80212181-80312375	2.17474	1.03482	0.475836	5e-05	0.000771448	DOWN
ENSGALG00000010560	EIF2AK2	3:31347175-31365169	17.7539	8.46301	0.476685	5e-05	0.000771448	DOWN
ENSGALG00000013468	TLR3	4:60925660-60939133	6.90581	3.31515	0.480052	5e-05	0.000771448	DOWN
ENSGALG00000006138	HELZ2	20:14260722-14277263	6.46276	3.10767	0.480858	5e-05	0.000771448	DOWN
ENSGALG00000011214	SERPINH1	1:194288920-194295617	20.4007	9.82207	0.481457	5e-05	0.000771448	DOWN
ENSGALG00000009306	SLC2A2	9:19174124-19180850	59.9721	28.9615	0.482916	5e-05	0.000771448	DOWN
ENSGALG00000006358	TMEM86A	5:12025882-12030870	41.075	19.8404	0.483029	5e-05	0.000771448	DOWN
ENSGALG00000006211	BCL2L1	20:10359784-10377592	15.9517	7.71913	0.483906	5e-05	0.000771448	DOWN
ENSGALG00000013605	LRRC16A	2:89919459-90090496	3.60519	1.74999	0.485409	5e-05	0.000771448	DOWN
ENSGALG00000016281	DMD	1:114233666-114932830	1.76646	0.85796	0.485695	5e-05	0.000771448	DOWN
ENSGALG00000011476	2015-09-11	4:49077853-49125067	4.18144	2.03297	0.486189	5e-05	0.000771448	DOWN
ENSGALG00000011488	CMTM7	2:40982491-41010218	8.11114	3.95979	0.488192	5e-05	0.000771448	DOWN
ENSGALG00000005974	COL6A1	7:6739938-6761011	10.0416	4.90969	0.488935	5e-05	0.000771448	DOWN
ENSGALG00000000587	PLEKHA6	26:1676674-1717188	3.09025	1.52294	0.492821	5e-05	0.000771448	DOWN
ENSGALG00000000209	PRNP	22:431947-436437	37.3749	18.4823	0.494511	5e-05	0.000771448	DOWN
ENSGALG00000007001	TLR4	17:3566453-3571907	5.16704	2.55548	0.494573	5e-05	0.000771448	DOWN
ENSGALG00000014890	TNFRSF1A	1:78835922-78848886	24.1791	11.9827	0.495581	5e-05	0.000771448	DOWN
ENSGALG00000004709	MSN	4:126217-163200	23.0233	11.5252	0.500589	5e-05	0.000771448	DOWN
ENSGALG00000012342	SASH1	3:46930246-47049931	3.6635	1.83405	0.500628	5e-05	0.000771448	DOWN
ENSGALG00000027283	SLC12A9	9:15056933-15068216	7.295	3.66071	0.501811	5e-05	0.000771448	DOWN
ENSGALG00000008621	NRP2	7:12175544-12233520	6.64274	3.33692	0.502341	5e-05	0.000771448	DOWN
ENSGALG00000000109	AFMID	18:10139264-10142673	39.1156	78.4759	2.00626	5e-05	0.000771448	UP
ENSGALG00000015681	NRIP1	1:97651373-97654841	5.72467	11.4861	2.00642	5e-05	0.000771448	UP
ENSGALG00000014106	PPFIBP1	1:68357088-68442009	9.49937	19.1509	2.01602	5e-05	0.000771448	UP
ENSGALG00000007638	HMOX2	14:12422255-12426476	15.7433	32.0046	2.0329	5e-05	0.000771448	UP
ENSGALG00000005509	DPYD	8:11522077-11839939	12.0851	24.5741	2.03342	5e-05	0.000771448	UP
ENSGALG00000002991	ARID5B	6:7726201-7822139	2.21999	4.51544	2.03399	5e-05	0.000771448	UP
ENSGALG00000004045	AGAP1	7:5139159-5321453	2.97675	6.11107	2.05293	5e-05	0.000771448	UP
ENSGALG00000002595	GPX4	28:2857326-2858019	196.536	404.238	2.05681	5e-05	0.000771448	UP
ENSGALG00000014976	GATA6	2:102302370-102315684	18.1484	37.3438	2.05769	5e-05	0.000771448	UP
ENSGALG00000002729	GK5	9:9877216-9898347	8.7563	18.0819	2.06502	5e-05	0.000771448	UP
ENSGALG00000016648	ARSD	1:127828156-127842611	5.25714	10.8742	2.06846	5e-05	0.000771448	UP
ENSGALG00000002783	SLC43A2	19:5305961-5329691	8.43312	17.4488	2.06908	5e-05	0.000771448	UP
ENSGALG00000014226	KIAA0930	1:70394228-70462643	6.41333	13.3056	2.07468	5e-05	0.000771448	UP
ENSGALG00000012770	MAK	2:63302983-63336417	5.65114	11.7897	2.08625	5e-05	0.000771448	UP
ENSGALG00000008418	GYLTL1B	5:23200236-23205076	5.72801	11.9604	2.08806	5e-05	0.000771448	UP
ENSGALG00000010736	DIO1	8:24006796-24011727	15.4985	32.4566	2.09418	5e-05	0.000771448	UP
ENSGALG00000020251	FNIP2	4:21425882-21496063	6.46007	13.5613	2.09925	5e-05	0.000771448	UP
ENSGALG00000007767	DIS3L2	9:14893311-15039577	4.87004	10.268	2.1084	5e-05	0.000771448	UP
ENSGALG00000006812	TTC36	24:4337576-4338600	28.7874	60.7361	2.10982	5e-05	0.000771448	UP
ENSGALG00000024449	RAMP2	27:5030185-5032034	17.0412	36.0527	2.11562	5e-05	0.000771448	UP
ENSGALG00000024271	ECHS1	6:8911996-8913927	81.6146	173.591	2.12696	5e-05	0.000771448	UP
ENSGALG00000027561	GNG5	8:15513239-15516951	40.8213	87.4303	2.14178	5e-05	0.000771448	UP
ENSGALG00000028641	DJ-1	21:260456-274009	13.8331	29.779	2.15274	5e-05	0.000771448	UP
ENSGALG00000015869	WWP1	2:122849872-122909935	13.61	29.5675	2.17248	5e-05	0.000771448	UP
ENSGALG00000015136	ILDR1	1:82612953-82630949	2.48459	5.3981	2.17263	5e-05	0.000771448	UP
ENSGALG00000015377	PHLDB2	1:87878150-87933199	7.20996	15.6931	2.17659	5e-05	0.000771448	UP
ENSGALG00000022909	PTPN3	2:84632424-84785709	2.76399	6.08491	2.20149	5e-05	0.000771448	UP
ENSGALG00000015943	PDP1	2:125683594-125690722	2.35998	5.26057	2.22907	5e-05	0.000771448	UP
ENSGALG00000002142	DGKQ	Z:70690619-70771810	3.68857	8.24346	2.23487	5e-05	0.000771448	UP
ENSGALG00000004153	NADSYN1	5:1649050-1673396	5.66801	12.6862	2.23821	5e-05	0.000771448	UP
ENSGALG00000010891	ABCB11	7:18366760-18411191	10.2978	23.0818	2.24143	5e-05	0.000771448	UP
ENSGALG00000011778	ITGB5	7:27374148-27415070	15.9622	35.8165	2.24383	5e-05	0.000771448	UP
ENSGALG00000007842	PDHX	5:18152187-18191503	14.7721	33.1754	2.24581	5e-05	0.000771448	UP
ENSGALG00000015862	CA2	2:122641586-122657831	21.9987	49.4252	2.24673	5e-05	0.000771448	UP
ENSGALG00000012964	ANKH	2:76201669-76237846	21.289	47.9438	2.25205	5e-05	0.000771448	UP
ENSGALG00000007149	CYTH3	14:8877921-8897487	3.72305	8.3913	2.25388	5e-05	0.000771448	UP
ENSGALG00000017331	GDPD5	1:194098030-194256622	5.78527	13.0573	2.25699	5e-05	0.000771448	UP
ENSGALG00000012060	MLH1	2:46603250-46619426	3.55753	8.05789	2.26502	5e-05	0.000771448	UP
ENSGALG00000023443	SMIM15	Z:18829575-18953581	13.2065	29.9675	2.26915	5e-05	0.000771448	UP
ENSGALG00000029102	ACPL2	9:6327526-6377838	2.37128	5.3984	2.27658	5e-05	0.000771448	UP
ENSGALG00000005290	TRMT13	8:10868845-10883493	3.12917	7.187	2.29678	5e-05	0.000771448	UP
ENSGALG00000010211	ALDH6A1	5:37016492-37064969	34.5199	79.343	2.29847	5e-05	0.000771448	UP
ENSGALG00000014971	SLC2A9	4:77947055-78040653	8.44562	19.4805	2.30658	5e-05	0.000771448	UP
ENSGALG00000016415	MAP7D2	1:119314258-119348635	5.68886	13.1401	2.30979	5e-05	0.000771448	UP
ENSGALG00000010573	GSTCD	4:38057433-38119998	1.06127	2.45471	2.31299	5e-05	0.000771448	UP
ENSGALG00000011100	HIBADH	2:33345458-33429553	23.083	53.4908	2.31732	5e-05	0.000771448	UP
ENSGALG00000025887	ATF3	3:21184775-21188556	1.39093	3.23491	2.32572	5e-05	0.000771448	UP
ENSGALG00000015689	KIAA0368	Z:66228619-66286613	5.36099	12.4783	2.32761	5e-05	0.000771448	UP
ENSGALG00000025864	WTIP	11:10526663-10597453	1.9868	4.65054	2.34072	5e-05	0.000771448	UP
ENSGALG00000016162	PTP4A3	2:145841489-145847749	38.5303	90.4477	2.34744	5e-05	0.000771448	UP
ENSGALG00000003739	SALL1	11:5418070-5433815	13.5201	31.8276	2.3541	5e-05	0.000771448	UP
ENSGALG00000016324	GSTA3	3:87785841-87793876	36.5632	86.2092	2.35781	5e-05	0.000771448	UP
ENSGALG00000006425	SLC6A6	12:10950981-10995867	18.7384	44.2494	2.36143	5e-05	0.000771448	UP
ENSGALG00000002420	EGFL7	17:7745151-7755257	4.01488	9.52865	2.37333	5e-05	0.000771448	UP
ENSGALG00000016077	LRP12	2:129771363-129835051	6.80737	16.1692	2.37525	5e-05	0.000771448	UP
ENSGALG00000015663	HSDL2	Z:65848589-65861905	17.0213	40.5745	2.38375	5e-05	0.000771448	UP
ENSGALG00000016323	PDK3	1:117529893-117579804	12.6763	30.2753	2.38834	5e-05	0.000771448	UP
ENSGALG00000005474	PNAT10	11:15257512-15262027	6.42637	15.3626	2.39056	5e-05	0.000771448	UP
ENSGALG00000011497	PECR	7:23066890-23079243	26.7963	64.0841	2.39153	5e-05	0.000771448	UP
ENSGALG00000012418	KYNU	7:32143917-32202554	4.74978	11.3638	2.39249	5e-05	0.000771448	UP
ENSGALG00000011474	OSBPL10	2:40768624-40875297	3.98376	9.53247	2.39283	5e-05	0.000771448	UP
ENSGALG00000010579	STON2	5:40144827-40210981	3.84198	9.26092	2.41046	5e-05	0.000771448	UP
ENSGALG00000027188	SREBP-1	14:4902467-4909023	10.157	24.4932	2.41146	5e-05	0.000771448	UP
ENSGALG00000022790	RMDN1	2:122912146-122925502	8.94188	21.5709	2.41235	5e-05	0.000771448	UP
ENSGALG00000011007	OSBPL3	2:31779227-31825127	2.00311	4.85031	2.42139	5e-05	0.000771448	UP
ENSGALG00000029043	LGALS1	4:49142912-49148727	4.86224	11.7879	2.42438	5e-05	0.000771448	UP
ENSGALG00000026392	PIPOX	19:5925676-5928202	10.4278	25.3097	2.42714	5e-05	0.000771448	UP
ENSGALG00000014365	RBPJ	4:72840333-72980021	3.85341	9.39249	2.43745	5e-05	0.000771448	UP
ENSGALG00000009483	MARK1	3:17983815-18041313	5.05631	12.3678	2.44601	5e-05	0.000771448	UP
ENSGALG00000011361	CRYZ	8:28533244-28538950	20.131	49.2964	2.44878	5e-05	0.000771448	UP
ENSGALG00000006982	EEF2K	14:8636415-8660489	5.02487	12.3242	2.45264	5e-05	0.000771448	UP
ENSGALG00000012298	SLC39A8	4:60340369-60360614	3.78844	9.29345	2.45311	5e-05	0.000771448	UP
ENSGALG00000010347	CCNG2	4:34460741-34467515	9.45781	23.2126	2.45433	5e-05	0.000771448	UP
ENSGALG00000004424	SEC16B	8:6597574-6608922	7.71084	18.9395	2.45622	5e-05	0.000771448	UP
ENSGALG00000012116	EEPD1	2:47380408-47439944	7.15994	17.6282	2.46206	5e-05	0.000771448	UP
ENSGALG00000015144	ZFAND5	Z:35593696-35609500	4.08094	10.0573	2.46446	5e-05	0.000771448	UP
ENSGALG00000006036	HDGFRP3	10:10735631-10772791	2.75098	6.8323	2.48359	5e-05	0.000771448	UP
ENSGALG00000010343	TSPAN1	8:20388274-20392555	5.93444	14.7415	2.48406	5e-05	0.000771448	UP
ENSGALG00000014966	HGD	1:79233823-79252458	35.3943	88.3255	2.49547	5e-05	0.000771448	UP
ENSGALG00000005657	CRHR2	2:4196305-4292028	8.75268	21.9044	2.50259	5e-05	0.000771448	UP
ENSGALG00000015866	BCKDHB	3:78457901-78570667	7.26412	18.1918	2.50434	5e-05	0.000771448	UP
ENSGALG00000016300	TINAG	3:87275062-87319001	5.16626	12.9513	2.5069	5e-05	0.000771448	UP
ENSGALG00000013725	LONRF1	4:64323173-64337738	3.63283	9.1644	2.52266	5e-05	0.000771448	UP
ENSGALG00000009369	PRDX3	6:29560386-29565670	44.5507	112.62	2.52791	5e-05	0.000771448	UP
ENSGALG00000012186	CASP6	4:57754985-57763766	11.1707	28.2448	2.52847	5e-05	0.000771448	UP
ENSGALG00000008312	GSAP	1:12486934-12533438	2.54762	6.4438	2.52934	5e-05	0.000771448	UP
ENSGALG00000008844	SLC31A1	17:1479415-1489213	33.3505	84.3787	2.53006	5e-05	0.000771448	UP
ENSGALG00000011094	PDE4B	8:27415315-27426443	2.5973	6.57206	2.53034	5e-05	0.000771448	UP
ENSGALG00000007712	MYO1B	7:7514673-7600060	13.4137	34.01	2.53547	5e-05	0.000771448	UP
ENSGALG00000009959	RAB3IP	1:35529405-35552084	3.98507	10.1178	2.53893	5e-05	0.000771448	UP
ENSGALG00000007144	SIK3	24:5111276-5166533	4.69362	11.9401	2.5439	5e-05	0.000771448	UP
ENSGALG00000009291	EPHX1	3:16569832-16581079	19.656	50.2546	2.55671	5e-05	0.000771448	UP
ENSGALG00000015314	BEND3	3:67393978-67403976	3.50147	8.98867	2.56711	5e-05	0.000771448	UP
ENSGALG00000004760	TMEM116	15:6241908-6254260	2.14912	5.55198	2.58337	5e-05	0.000771448	UP
ENSGALG00000014464	MTR	3:36890572-36933337	8.02294	20.7827	2.59041	5e-05	0.000771448	UP
ENSGALG00000014185	ADHFE1	2:114787386-114799160	17.3034	44.978	2.59937	5e-05	0.000771448	UP
ENSGALG00000006915	BAIAP2	18:9570844-9607509	6.75326	17.6592	2.61491	5e-05	0.000771448	UP
ENSGALG00000016785	IL1RL1	1:133227060-133252726	15.3241	40.2602	2.62725	5e-05	0.000771448	UP
ENSGALG00000008604	FAM70A	4:16410814-16432452	7.3086	19.3314	2.64502	5e-05	0.000771448	UP
ENSGALG00000014812	SIDT1	1:78705662-78744868	1.28753	3.40921	2.64787	5e-05	0.000771448	UP
ENSGALG00000010924	CNFI-A4	8:25948004-26179911	5.58177	14.7908	2.64984	5e-05	0.000771448	UP
ENSGALG00000010889	HOOK1	8:25544037-25566897	5.59967	14.9707	2.6735	5e-05	0.000771448	UP
ENSGALG00000005553	NLGN3	4:2300721-2316252	5.56404	14.8809	2.67448	5e-05	0.000771448	UP
ENSGALG00000027791	FGF23	1:73251116-73260105	2.24415	6.00769	2.67704	5e-05	0.000771448	UP
ENSGALG00000001475	STMN1	23:3198616-3201919	8.53361	23.0246	2.69811	5e-05	0.000771448	UP
ENSGALG00000004282	RCAN3	23:5708085-5715390	12.8191	34.698	2.70674	5e-05	0.000771448	UP
ENSGALG00000009491	RAD51B	5:27669060-28011671	1.48645	4.04049	2.71821	5e-05	0.000771448	UP
ENSGALG00000012185	PLA2G12A	4:57745869-57751937	16.573	45.0587	2.7188	5e-05	0.000771448	UP
ENSGALG00000009179	TNFSF10	9:18759708-18766555	40.6992	110.935	2.72573	5e-05	0.000771448	UP
ENSGALG00000000142	CEPT1	26:1024095-1047249	29.2099	79.8737	2.73447	5e-05	0.000771448	UP
ENSGALG00000021395	ABCA3	18:8206966-8226132	2.96245	8.12224	2.74173	5e-05	0.000771448	UP
ENSGALG00000005353	FAR1	5:6894685-6919202	5.73183	15.7648	2.7504	5e-05	0.000771448	UP
ENSGALG00000004814	RHPN2	11:9471252-9488757	13.8374	38.2277	2.76264	5e-05	0.000771448	UP
ENSGALG00000000692	CDK18	26:2104477-2112977	3.6458	10.0786	2.76444	5e-05	0.000771448	UP
ENSGALG00000007234	CLCN5	4:9520811-9562929	8.02567	22.4007	2.79113	5e-05	0.000771448	UP
ENSGALG00000004623	AGTRAP	21:5632717-5640376	10.9051	30.5387	2.80041	5e-05	0.000771448	UP
ENSGALG00000011291	REV-ERBB	2:37787390-37809859	3.8991	10.9199	2.80062	5e-05	0.000771448	UP
ENSGALG00000012057	TRANK1	2:46537530-46576714	11.48	32.1645	2.80179	5e-05	0.000771448	UP
ENSGALG00000011958	TEF	1:49520861-49536052	4.83412	13.6015	2.81365	5e-05	0.000771448	UP
ENSGALG00000026762	WBSCR27	19:726183-728216	24.5278	69.498	2.83344	5e-05	0.000771448	UP
ENSGALG00000020160	ADH1B	4:59572340-59590088	77.9112	222.617	2.85732	5e-05	0.000771448	UP
ENSGALG00000002200	ACSM3	14:14913150-14927428	3.91067	11.1762	2.85787	5e-05	0.000771448	UP
ENSGALG00000011254	SATB1	2:35683543-35774433	1.25241	3.62257	2.89248	5e-05	0.000771448	UP
ENSGALG00000005971	RIC3	5:9614316-9626415	1.00258	2.90135	2.89388	5e-05	0.000771448	UP
ENSGALG00000018595	HRSP12	2:127267350-127274073	137.575	399.241	2.90199	5e-05	0.000771448	UP
ENSGALG00000012586	GKAP1	Z:39873183-39895564	8.02649	23.457	2.92245	5e-05	0.000771448	UP
ENSGALG00000016967	ENOX1	1:166088090-166385249	0.529736	1.55061	2.92714	5e-05	0.000771448	UP
ENSGALG00000008700	PDCD4	6:25683191-25695299	12.9895	38.0516	2.92941	5e-05	0.000771448	UP
ENSGALG00000000573	PER3	21:291839-308592	1.03023	3.02512	2.93635	5e-05	0.000771448	UP
ENSGALG00000013117	PIK3C2G	1:64133607-64331932	0.253767	0.745363	2.93719	5e-05	0.000771448	UP
ENSGALG00000003427	USP3	10:3540496-3559291	18.8159	55.3449	2.94139	5e-05	0.000771448	UP
ENSGALG00000012882	FVT1	2:67898883-67917107	10.6577	31.3665	2.94308	5e-05	0.000771448	UP
ENSGALG00000005911	MTF2	8:12939655-12962759	3.75962	11.0692	2.94423	5e-05	0.000771448	UP
ENSGALG00000010313	MAST2	8:20161457-20324965	1.99838	5.89956	2.95217	5e-05	0.000771448	UP
ENSGALG00000005610	SLC44A3	8:12387235-12425687	8.28884	24.5716	2.96442	5e-05	0.000771448	UP
ENSGALG00000012131	ELOVL6	4:57576631-57597173	193.367	577.899	2.98861	5e-05	0.000771448	UP
ENSGALG00000016661	BLK	3:106862803-106898321	0.882819	2.66467	3.01837	5e-05	0.000771448	UP
ENSGALG00000022758	A2LD1	1:143230156-143230654	38.5923	117.716	3.05025	5e-05	0.000771448	UP
ENSGALG00000017241	TMEM135	1:187754813-187921142	8.11876	24.9228	3.06978	5e-05	0.000771448	UP
ENSGALG00000020390	SERPINA5	5:44838022-44843691	30.0793	92.7362	3.08306	5e-05	0.000771448	UP
ENSGALG00000006728	SLC5A1	15:8768959-8794948	0.423592	1.30761	3.08696	5e-05	0.000771448	UP
ENSGALG00000004690	MAPK6	10:8418111-8446458	21.0832	65.3478	3.09952	5e-05	0.000771448	UP
ENSGALG00000002317	SORD	10:548658-583858	37.1112	115.166	3.10327	5e-05	0.000771448	UP
ENSGALG00000017567	GPD1	LGE22C19W28_E50C23:290245-294140	5.39669	16.7748	3.10835	5e-05	0.000771448	UP
ENSGALG00000019077	SPATA13	1:176600273-176640839	7.63922	23.8417	3.12096	5e-05	0.000771448	UP
ENSGALG00000014147	MANSC1	1:71974272-71980456	1.47189	4.59722	3.12334	5e-05	0.000771448	UP
ENSGALG00000013145	EPB41L4B	2:84337585-84458094	1.57126	4.9117	3.12596	5e-05	0.000771448	UP
ENSGALG00000004518	BHMT	Z:22291806-22310732	48.2258	153.043	3.17347	5e-05	0.000771448	UP
ENSGALG00000003466	AKR1B1	1:62270796-62290998	7.41089	23.5257	3.17448	5e-05	0.000771448	UP
ENSGALG00000006855	MFI2	9:11940275-11956868	3.88866	12.5066	3.21617	5e-05	0.000771448	UP
ENSGALG00000004343	HPD	15:5682529-5686156	200.992	655.001	3.25884	5e-05	0.000771448	UP
ENSGALG00000027874	CHAC1	5:23730411-23732558	9.00571	29.3684	3.26109	5e-05	0.000771448	UP
ENSGALG00000006473	PLXNA4	1:2226705-2647006	0.98693	3.2391	3.282	5e-05	0.000771448	UP
ENSGALG00000006783	PLOD2	9:10968805-11018998	10.3653	34.0585	3.28582	5e-05	0.000771448	UP
ENSGALG00000006080	GPC4	4:3750510-3787904	27.2455	89.6344	3.28988	5e-05	0.000771448	UP
ENSGALG00000010005	EPAS1	3:25951103-25982708	105.292	346.592	3.29172	5e-05	0.000771448	UP
ENSGALG00000004491	DMGDH	Z:22311151-22356168	10.4429	34.4965	3.30334	5e-05	0.000771448	UP
ENSGALG00000004158	GPT2	11:7219525-7234742	47.8208	158.87	3.32219	5e-05	0.000771448	UP
ENSGALG00000004183	FAM20A	18:8153050-8162773	13.6469	45.4566	3.33091	5e-05	0.000771448	UP
ENSGALG00000002403	ULK1	15:2622865-2693253	2.63241	8.78788	3.33834	5e-05	0.000771448	UP
ENSGALG00000011894	CYP2D6	1:49264034-49274937	20.5367	68.5967	3.3402	5e-05	0.000771448	UP
ENSGALG00000015180	PSAT1	Z:37821950-37840565	55.0853	185.117	3.36055	5e-05	0.000771448	UP
ENSGALG00000012312	GCAT	1:50986026-50990348	19.7379	66.5828	3.37335	5e-05	0.000771448	UP
ENSGALG00000000947	FKBP51	26:61867-80894	24.6395	83.4077	3.38512	5e-05	0.000771448	UP
ENSGALG00000016554	ACE2	1:121320882-121343323	1.06777	3.61779	3.38817	5e-05	0.000771448	UP
ENSGALG00000014906	MOCS2	Z:15791032-15794905	25.483	86.7275	3.40335	5e-05	0.000771448	UP
ENSGALG00000011657	EAF2	7:25819785-25833135	4.19002	14.2781	3.40764	5e-05	0.000771448	UP
ENSGALG00000010645	ENPP6	4:39028666-39055624	0.486013	1.65778	3.41098	5e-05	0.000771448	UP
ENSGALG00000000893	TAT	11:19280393-19289813	195.408	668.975	3.42348	5e-05	0.000771448	UP
ENSGALG00000003081	SUCO	8:4459961-4489769	5.52455	19.0709	3.45203	5e-05	0.000771448	UP
ENSGALG00000007238	PCSK6	10:17122369-17146830	5.95502	20.7336	3.4817	5e-05	0.000771448	UP
ENSGALG00000009926	HAAO	3:23461999-23494020	13.7626	47.9518	3.48421	5e-05	0.000771448	UP
ENSGALG00000009842	RASSF3	1:33676051-33726396	18.0998	63.1386	3.48836	5e-05	0.000771448	UP
ENSGALG00000026661	MSRB3	1:33949838-34029987	2.85704	10.0437	3.51542	5e-05	0.000771448	UP
ENSGALG00000011916	SREBF2	1:49351393-49367782	16.0475	56.5902	3.52642	5e-05	0.000771448	UP
ENSGALG00000011163	GNPAT	3:40017545-40038387	7.94706	28.1308	3.53977	5e-05	0.000771448	UP
ENSGALG00000009955	ABCG5	3:24548140-24598091	3.31982	11.7691	3.5451	5e-05	0.000771448	UP
ENSGALG00000028709	RNF144A	3:94613863-94661730	1.90557	6.77846	3.55718	5e-05	0.000771448	UP
ENSGALG00000004612	MTHFR	21:5606163-5615523	4.13391	14.7086	3.55804	5e-05	0.000771448	UP
ENSGALG00000012377	HNMT	7:30750465-30763505	55.1627	196.854	3.56861	5e-05	0.000771448	UP
ENSGALG00000006521	TRPM5	5:12954870-12990576	1.94636	6.9472	3.56933	5e-05	0.000771448	UP
ENSGALG00000026757	DHFR	Z:63759854-63893410	5.25085	19.0058	3.61957	5e-05	0.000771448	UP
ENSGALG00000016108	SYBU	2:131790738-131821463	0.691411	2.5305	3.65991	5e-05	0.000771448	UP
ENSGALG00000005572	NOXO1	14:6147028-6151014	2.29534	8.46073	3.68605	5e-05	0.000771448	UP
ENSGALG00000028861	GAMT	28:3068476-3070155	10.3278	38.2138	3.70009	5e-05	0.000771448	UP
ENSGALG00000028911	THRSPB	1:192070044-192070743	24.3312	91.8688	3.77576	5e-05	0.000771448	UP
ENSGALG00000028230	SUN2	1:50665624-50671951	7.71797	29.2366	3.78812	5e-05	0.000771448	UP
ENSGALG00000015297	FOXO3	3:66702482-66716393	3.00015	11.5952	3.86487	5e-05	0.000771448	UP
ENSGALG00000016485	CRHOB	3:101365501-101367829	19.546	75.5965	3.86762	5e-05	0.000771448	UP
ENSGALG00000005815	TMEM41B	5:8852012-8859648	32.9569	127.537	3.86981	5e-05	0.000771448	UP
ENSGALG00000016839	IRS2	1:137992923-137995864	1.3603	5.30048	3.89655	5e-05	0.000771448	UP
ENSGALG00000015987	TP53INP1	2:126170345-126183360	4.24936	16.5754	3.90068	5e-05	0.000771448	UP
ENSGALG00000009476	CDK6	2:22843080-22962940	5.26257	20.6979	3.93304	5e-05	0.000771448	UP
ENSGALG00000003689	PAPSS2	6:9132222-9180808	18.835	74.5127	3.95608	5e-05	0.000771448	UP
ENSGALG00000006689	ABHD2	10:12480720-12504608	17.585	69.6805	3.9625	5e-05	0.000771448	UP
ENSGALG00000012112	DBI	7:27884290-27887633	329.967	1314.74	3.98446	5e-05	0.000771448	UP
ENSGALG00000016107	EBAG9	2:131770047-131789265	28.1168	112.771	4.0108	5e-05	0.000771448	UP
ENSGALG00000010969	SERPINA4	5:44796359-44807681	28.3358	114.597	4.04425	5e-05	0.000771448	UP
ENSGALG00000013149	MOCOS	2:84812788-85025689	12.4727	50.642	4.06023	5e-05	0.000771448	UP
ENSGALG00000013001	CTNND2	2:77784557-78033401	0.380534	1.54624	4.06334	5e-05	0.000771448	UP
ENSGALG00000014447	AK3	Z:27315729-27328174	27.1638	111.891	4.11912	5e-05	0.000771448	UP
ENSGALG00000015226	KIAA0146	2:107574912-107603969	1.50058	6.19755	4.1301	5e-05	0.000771448	UP
ENSGALG00000012045	SLC12A8	7:27488962-27531707	0.410364	1.70096	4.145	5e-05	0.000771448	UP
ENSGALG00000000426	IGSF21	21:12255-26547	3.47228	14.6428	4.21706	5e-05	0.000771448	UP
ENSGALG00000013678	AGMAT	21:4906432-4908768	12.5485	52.9566	4.22015	5e-05	0.000771448	UP
ENSGALG00000006235	SLC41A3	12:10475438-10492889	4.48212	18.9435	4.22646	5e-05	0.000771448	UP
ENSGALG00000016909	NDFIP2	1:152236342-152277089	16.1555	68.4225	4.23524	5e-05	0.000771448	UP
ENSGALG00000007129	ALDH6	10:16932374-16967360	0.28917	1.225	4.23626	5e-05	0.000771448	UP
ENSGALG00000026005	DIO2	5:39826228-39837879	17.3969	73.7501	4.23927	5e-05	0.000771448	UP
ENSGALG00000027374	KLF9	Z:34879465-34892504	4.37343	18.6155	4.2565	5e-05	0.000771448	UP
ENSGALG00000004141	FABP1	23:5581410-5583928	2683.26	11509.2	4.28926	5e-05	0.000771448	UP
ENSGALG00000023670	NAALADL2	9:17795976-17991569	1.38478	5.97974	4.31819	5e-05	0.000771448	UP
ENSGALG00000012196	CCDC109B	4:57764088-57791851	10.6773	46.9961	4.4015	5e-05	0.000771448	UP
ENSGALG00000008601	AHSG	9:15608665-15615228	240.895	1077.11	4.47128	5e-05	0.000771448	UP
ENSGALG00000010792	AGMO	2:27970789-28154438	11.5268	51.7472	4.48929	5e-05	0.000771448	UP
ENSGALG00000002893	STC2	13:8561503-8571173	1.24746	5.64588	4.5259	5e-05	0.000771448	UP
ENSGALG00000011510	ABHD5	2:41434127-41462705	25.6383	116.306	4.53642	5e-05	0.000771448	UP
ENSGALG00000025738	RHOU	3:39093468-39130259	12.6017	57.5189	4.56438	5e-05	0.000771448	UP
ENSGALG00000010879	FGGY	8:25416351-25524129	3.75795	17.3548	4.61816	5e-05	0.000771448	UP
ENSGALG00000016667	GAL10	3:107053576-107056194	424.772	1963.49	4.62246	5e-05	0.000771448	UP
ENSGALG00000014907	DCBLD1	3:62847767-62894456	0.82012	3.80686	4.64183	5e-05	0.000771448	UP
ENSGALG00000007617	ANO1	5:17049567-17108690	9.43478	43.926	4.65575	5e-05	0.000771448	UP
ENSGALG00000012823	TRIM24	1:56529993-56569101	2.01318	9.40502	4.67172	5e-05	0.000771448	UP
ENSGALG00000026986	KIAA1324	26:1129225-1136672	0.68021	3.18397	4.68086	5e-05	0.000771448	UP
ENSGALG00000013726	AIRC	4:64341541-64393109	28.7948	139.076	4.8299	5e-05	0.000771448	UP
ENSGALG00000013376	CAPSL	Z:10767468-10772029	3.05173	14.7819	4.84378	5e-05	0.000771448	UP
ENSGALG00000014786	PIK3R1	Z:21464000-21515025	1.16732	5.7025	4.88512	5e-05	0.000771448	UP
ENSGALG00000012575	TLE1	Z:39039874-39114050	1.54536	7.64213	4.94521	5e-05	0.000771448	UP
ENSGALG00000014935	GREB1L	2:101998424-102069513	3.86657	19.1505	4.95284	5e-05	0.000771448	UP
ENSGALG00000014189	SULT4A1	1:69162383-69195805	1.01651	5.03844	4.95661	5e-05	0.000771448	UP
ENSGALG00000004727	ULK2	19:6807396-6843139	13.6219	68.1515	5.00308	5e-05	0.000771448	UP
ENSGALG00000010982	NID1	3:37178195-37213970	8.80611	44.1977	5.01898	5e-05	0.000771448	UP
ENSGALG00000008795	GPAM	6:26158124-26183815	33.8526	171.582	5.0685	5e-05	0.000771448	UP
ENSGALG00000000227	CRMP2A	22:460056-501407	3.80533	19.3306	5.07987	5e-05	0.000771448	UP
ENSGALG00000006647	DUSP8	5:13542900-13564314	0.949051	4.82856	5.08778	5e-05	0.000771448	UP
ENSGALG00000010704	GLCCI1	2:25020978-25072705	8.87187	45.296	5.10558	5e-05	0.000771448	UP
ENSGALG00000000241	STARD4	Z:46333365-46341826	4.51255	23.488	5.20504	5e-05	0.000771448	UP
ENSGALG00000010978	ANGPTL3	8:26403359-26490933	15.4717	80.8689	5.22689	5e-05	0.000771448	UP
ENSGALG00000001325	CYP1A4	10:1943038-1946669	0.971701	5.16094	5.31124	5e-05	0.000771448	UP
ENSGALG00000005469	CYP2C45	6:16127454-16132383	6.00514	32.1842	5.35944	5e-05	0.000771448	UP
ENSGALG00000012197	ACMSD	7:29940677-29960328	4.32353	23.1827	5.36198	5e-05	0.000771448	UP
ENSGALG00000015977	SMOX	4:87924321-87944779	0.795998	4.30253	5.4052	5e-05	0.000771448	UP
ENSGALG00000012834	AKR1D1	1:56701685-56735737	12.9146	70.1616	5.43274	5e-05	0.000771448	UP
ENSGALG00000003473	SFRP1	22:2563994-2574099	2.53919	13.7997	5.43469	5e-05	0.000771448	UP
ENSGALG00000012515	TPPP	2:55706729-55755519	3.13918	17.2904	5.50794	5e-05	0.000771448	UP
ENSGALG00000008233	BUB1	3:3037096-3057283	1.87814	10.4012	5.53803	5e-05	0.000771448	UP
ENSGALG00000017393	PKDCC	3:22667611-22700224	0.761017	4.21573	5.5396	5e-05	0.000771448	UP
ENSGALG00000015540	RAD23B	Z:55450212-55486731	18.8488	105.7	5.60778	5e-05	0.000771448	UP
ENSGALG00000004436	CYP3A4	14:3884371-3894819	2.41347	13.5893	5.63061	5e-05	0.000771448	UP
ENSGALG00000016223	MAOB	1:110555373-110609289	1.04708	5.95653	5.68871	5e-05	0.000771448	UP
ENSGALG00000002899	AACS	15:4444355-4481664	7.93772	45.3118	5.70842	5e-05	0.000771448	UP
ENSGALG00000015333	PCGF3	Z:52440937-52454026	2.43419	13.9072	5.71328	5e-05	0.000771448	UP
ENSGALG00000025854	SLC39A5	JH376377.1:17657-18765	15.9084	92.0946	5.78905	5e-05	0.000771448	UP
ENSGALG00000000557	ETNK2	26:1658324-1665181	4.11545	24.4387	5.93828	5e-05	0.000771448	UP
ENSGALG00000001918	DNAJB5	Z:8383247-8395502	0.500986	3.02879	6.04566	5e-05	0.000771448	UP
ENSGALG00000027901	THRSP	1:192066182-192066590	71.5899	436.544	6.09784	5e-05	0.000771448	UP
ENSGALG00000017267	THRSP	1:192074425-192075857	251.988	1572.63	6.24089	5e-05	0.000771448	UP
ENSGALG00000016696	CRLF2	1:128639644-128657470	0.337865	2.11299	6.25395	5e-05	0.000771448	UP
ENSGALG00000026973	KIF3C	3:104518138-104529350	0.423513	2.6609	6.28292	5e-05	0.000771448	UP
ENSGALG00000015822	C21ORF7	1:103363913-103393291	2.75756	17.3861	6.30489	5e-05	0.000771448	UP
ENSGALG00000014908	FST	Z:15930690-15938408	3.4089	21.5767	6.32952	5e-05	0.000771448	UP
ENSGALG00000012250	GGA.45581	4:59594469-59604806	152.263	976.513	6.41333	5e-05	0.000771448	UP
ENSGALG00000012111	TMEM37	7:27874840-27876426	7.98325	51.3382	6.43074	5e-05	0.000771448	UP
ENSGALG00000006027	TM6SF1	10:10715837-10735473	10.2088	65.6996	6.43558	5e-05	0.000771448	UP
ENSGALG00000002742	TMEM132B	15:4260706-4396975	0.0914172	0.590787	6.46254	5e-05	0.000771448	UP
ENSGALG00000002747	FASN	18:4886001-4935063	53.5806	347.441	6.48446	5e-05	0.000771448	UP
ENSGALG00000005215	CACNA1H	14:5230049-5338554	0.0763198	0.521957	6.83908	5e-05	0.000771448	UP
ENSGALG00000027070	TIMP2	18:10040656-10047611	59.3038	410.618	6.92397	5e-05	0.000771448	UP
ENSGALG00000015432	CYP7A1	2:111724628-111733836	6.03038	41.8142	6.93392	5e-05	0.000771448	UP
ENSGALG00000006198	LSS	7:6911104-6920391	7.85301	54.8343	6.98258	5e-05	0.000771448	UP
ENSGALG00000017394	INSIG1	2:7827460-7832977	91.9864	645.07	7.01267	5e-05	0.000771448	UP
ENSGALG00000015721	SVEP1	Z:66365630-66491486	0.374732	2.66865	7.12149	5e-05	0.000771448	UP
ENSGALG00000012886	MARVELD3	2:68039154-68055936	0.742783	5.33974	7.18883	5e-05	0.000771448	UP
ENSGALG00000002579	RIMBP2	15:3219107-3322455	0.308484	2.2188	7.19259	5e-05	0.000771448	UP
ENSGALG00000016665	FDFT1	3:106985672-106996753	14.3894	104.52	7.26368	5e-05	0.000771448	UP
ENSGALG00000004216	TOR3A	8:6223912-6228855	9.1213	68.3635	7.49493	5e-05	0.000771448	UP
ENSGALG00000027337	CLDND1	1:82576246-82588250	9.7571	74.2167	7.60643	5e-05	0.000771448	UP
ENSGALG00000012505	LRFN5	5:59384567-59393956	0.325956	2.49995	7.66959	5e-05	0.000771448	UP
ENSGALG00000006054	CALCA	5:9980459-9984994	0.826256	6.42499	7.77603	5e-05	0.000771448	UP
ENSGALG00000002802	PACSIN1	26:4302443-4306682	0.516939	4.04917	7.83297	5e-05	0.000771448	UP
ENSGALG00000007267	MVD	11:17895873-17898830	4.5164	35.6446	7.89226	5e-05	0.000771448	UP
ENSGALG00000021842	SPINK4	Z:70481076-70482946	3.38217	26.7178	7.8996	5e-05	0.000771448	UP
ENSGALG00000013980	SLC2A12	3:55492474-55523798	0.1734	1.38849	8.00744	5e-05	0.000771448	UP
ENSGALG00000005795	CYP2H1	6:17129991-17137315	38.2143	312.032	8.16532	5e-05	0.000771448	UP
ENSGALG00000003999	NAV2	5:1856963-2042983	1.53633	12.5657	8.17904	5e-05	0.000771448	UP
ENSGALG00000006872	PISD	15:8943840-8977589	7.32348	60.6806	8.28576	5e-05	0.000771448	UP
ENSGALG00000014948	HMGCR	Z:23867093-23880842	10.7058	88.7773	8.29245	5e-05	0.000771448	UP
ENSGALG00000015053	GLDC	Z:27889480-27927357	27.9857	245.786	8.78256	5e-05	0.000771448	UP
ENSGALG00000028005	GADD45	Z:43589018-43592114	2.63559	23.6684	8.9803	5e-05	0.000771448	UP
ENSGALG00000003805	PRKG1	6:9373494-9764290	0.278873	2.53119	9.0765	5e-05	0.000771448	UP
ENSGALG00000015849	ME1	3:77166448-77331527	7.04115	68.3369	9.70536	5e-05	0.000771448	UP
ENSGALG00000023517	AGPAT2	17:7737253-7744146	15.2203	147.775	9.70907	5e-05	0.000771448	UP
ENSGALG00000000620	FABP3	23:590533-593799	8.0088	77.83	9.71806	5e-05	0.000771448	UP
ENSGALG00000001320	CYP1A1	10:1938234-1941050	5.98231	58.8909	9.84417	5e-05	0.000771448	UP
ENSGALG00000003446	PRLR	Z:10470114-10500913	0.145572	1.47543	10.1354	5e-05	0.000771448	UP
ENSGALG00000006702	MFGE8	10:12525892-12534611	11.5991	121.751	10.4966	5e-05	0.000771448	UP
ENSGALG00000010703	C14ORF159	5:43471073-43492281	0.731244	7.81624	10.689	5e-05	0.000771448	UP
ENSGALG00000012554	UPP2	7:35804358-35810329	2.62026	28.1631	10.7482	5e-05	0.000771448	UP
ENSGALG00000009536	TCN2	15:10781347-10783629	31.9973	350.554	10.9557	5e-05	0.000771448	UP
ENSGALG00000009560	SC4MOL	4:23326893-23333143	43.8432	485.284	11.0686	5e-05	0.000771448	UP
ENSGALG00000011141	ITGB6	7:21293507-21321944	0.269314	3.07321	11.4113	5e-05	0.000771448	UP
ENSGALG00000005739	SCD	6:17049073-17064687	101.144	1172.63	11.5937	5e-05	0.000771448	UP
ENSGALG00000023083	KIAA1958	Z:65783773-65806806	2.31468	26.983	11.6573	5e-05	0.000771448	UP
ENSGALG00000002681	HSD17B7	8:3787877-3794587	1.80639	21.5295	11.9185	5e-05	0.000771448	UP
ENSGALG00000023338	CBX2	18:9907402-9915762	0.111466	1.38797	12.452	5e-05	0.000771448	UP
ENSGALG00000009680	PAQR7	23:3204151-3207296	5.43942	69.0624	12.6966	5e-05	0.000771448	UP
ENSGALG00000015189	REEP6	AADN03023269.1:782-1624	2.68902	36.3188	13.5063	5e-05	0.000771448	UP
ENSGALG00000004106	DHCR7	5:1673769-1680338	3.72296	51.0676	13.7169	5e-05	0.000771448	UP
ENSGALG00000012183	NPTXR	1:50627426-50649375	0.802462	12.0272	14.9879	5e-05	0.000771448	UP
ENSGALG00000012748	ELOVL2	2:63225621-63267784	31.676	487.283	15.3834	5e-05	0.000771448	UP
ENSGALG00000010139	SS1R	5:36632382-36633663	3.32424	51.2343	15.4123	5e-05	0.000771448	UP
ENSGALG00000002437	FAM69B	17:7727748-7732529	0.176055	2.80069	15.908	5e-05	0.000771448	UP
ENSGALG00000015263	TMEM30C	1:83989236-83996981	1.36667	22.0419	16.1282	5e-05	0.000771448	UP
ENSGALG00000016456	LPIN1	3:96971361-97044067	2.6908	44.444	16.517	5e-05	0.000771448	UP
ENSGALG00000009170	NCEH1	9:18723962-18739402	9.11966	154.432	16.934	5e-05	0.000771448	UP
ENSGALG00000028880	FDPS	25:1346285-1369964	12.0293	212.668	17.6792	5e-05	0.000771448	UP
ENSGALG00000004631	DRAXIN	21:5645769-5657774	0.452015	8.59408	19.0128	5e-05	0.000771448	UP
ENSGALG00000009365	CYP51A1	2:22620216-22633995	8.64358	166.143	19.2215	5e-05	0.000771448	UP
ENSGALG00000007493	NSDHL	4:11231921-11242461	2.94568	57.3967	19.485	5e-05	0.000771448	UP
ENSGALG00000006832	WFDC2	20:10829800-10840153	3.03639	59.4858	19.591	5e-05	0.000771448	UP
ENSGALG00000029083	NXPH2	7:30928490-30961286	0.197294	4.01879	20.3696	5e-05	0.000771448	UP
ENSGALG00000012106	SCTR	7:27855540-27870773	0.240279	4.92547	20.499	5e-05	0.000771448	UP
ENSGALG00000006606	KIAA1324L	1:7422960-7518502	0.397808	8.80237	22.1272	5e-05	0.000771448	UP
ENSGALG00000013922	ZP1	5:465890-470276	21.214	505.47	23.8272	5e-05	0.000771448	UP
ENSGALG00000021039	HKDC1	6:10438498-10458330	2.00014	48.9587	24.4776	5e-05	0.000771448	UP
ENSGALG00000010798	DHCR24	8:24157605-24165747	3.27438	80.3301	24.5329	5e-05	0.000771448	UP
ENSGALG00000016902	GPC5	1:146831052-147232836	0.0448129	1.28062	28.577	5e-05	0.000771448	UP
ENSGALG00000003560	SLC6A2	11:3049758-3112852	0.343478	11.9481	34.7856	5e-05	0.000771448	UP
ENSGALG00000016331	SQLE	2:138265072-138279203	2.59104	91.2694	35.225	5e-05	0.000771448	UP
ENSGALG00000008763	SSX2IP	8:15399749-15414613	0.0581008	2.70901	46.626	5e-05	0.000771448	UP
ENSGALG00000015134	APOVLDLII	1:82609205-82612227	101.432	32507.6	320.487	5e-05	0.000771448	UP
ENSGALG00000016412	MBOAT2	3:95513203-95603900	0.135769	63.8325	470.155	5e-05	0.000771448	UP
ENSGALG00000014349	PCDH7	4:71188249-71439793	0.527672	0.0790211	0.149754	0.0001	0.00142026	DOWN
ENSGALG00000006106	TNFRSF6B	20:9998638-10003173	3.06325	0.538604	0.175828	0.0001	0.00142026	DOWN
ENSGALG00000008901	PTGFR	8:17636432-17656088	1.02446	0.245218	0.239363	0.0001	0.00142026	DOWN
ENSGALG00000028628	LAPTM4B	2:127102613-127165676	1.727	0.45427	0.26304	0.0001	0.00142026	DOWN
ENSGALG00000013993	VNN1	3:56091509-56098068	351.057	93.4114	0.266086	0.0001	0.00142026	DOWN
ENSGALG00000006335	IL2RA	1:3377294-3393600	4.24383	1.46524	0.345264	0.0001	0.00142026	DOWN
ENSGALG00000000680	NUAK2	26:2015809-2024500	1.72684	0.6005	0.347745	0.0001	0.00142026	DOWN
ENSGALG00000014692	LMNB1	Z:56036834-56059845	2.1388	0.774274	0.362013	0.0001	0.00142026	DOWN
ENSGALG00000003085	CDC2	6:8142504-8170935	5.74186	2.1115	0.367738	0.0001	0.00142026	DOWN
ENSGALG00000016786	IL18R1	1:133259700-133278851	0.772777	0.285075	0.368897	0.0001	0.00142026	DOWN
ENSGALG00000001607	C18H17ORF62	18:3472434-3480495	5.54628	2.34454	0.422723	0.0001	0.00142026	DOWN
ENSGALG00000007140	NRP1	2:13816139-13922505	14.7735	6.25306	0.423262	0.0001	0.00142026	DOWN
ENSGALG00000001717	SLC16A1	26:3552667-3567609	65.6083	28.2663	0.430834	0.0001	0.00142026	DOWN
ENSGALG00000003516	TCIRG1	5:202207-207881	93.2697	40.4224	0.433393	0.0001	0.00142026	DOWN
ENSGALG00000005360	CA4	19:8096014-8104574	8.38645	3.70094	0.4413	0.0001	0.00142026	DOWN
ENSGALG00000013244	ABCC9	1:67026683-67095828	1.18822	0.534608	0.449923	0.0001	0.00142026	DOWN
ENSGALG00000016509	IFT172	3:104023555-104057142	1.40934	0.636257	0.451457	0.0001	0.00142026	DOWN
ENSGALG00000002228	SAMD11	21:2919060-2959863	6.99837	3.34517	0.477993	0.0001	0.00142026	DOWN
ENSGALG00000012788	PARP12	1:55884055-55900238	15.1706	7.276	0.479612	0.0001	0.00142026	DOWN
ENSGALG00000005817	DLG3	4:2452008-2508018	2.34364	1.13097	0.48257	0.0001	0.00142026	DOWN
ENSGALG00000006785	IRF1	13:16213205-16217341	14.9995	7.44057	0.496055	0.0001	0.00142026	DOWN
ENSGALG00000026531	CHST14	5:873372-875881	6.53429	3.24793	0.497059	0.0001	0.00142026	DOWN
ENSGALG00000014041	RASSF8	1:67684515-67720396	5.66932	2.8238	0.498084	0.0001	0.00142026	DOWN
ENSGALG00000015662	LIPI	1:97342195-97364220	3.17246	6.42902	2.02651	0.0001	0.00142026	UP
ENSGALG00000029162	SPINW	JH375233.1:93399-104628	1.40302	2.86873	2.04468	0.0001	0.00142026	UP
ENSGALG00000008953	AASS	1:22638790-22669004	10.6353	22.3066	2.09741	0.0001	0.00142026	UP
ENSGALG00000011562	PARK2	3:43765826-44445298	1.70765	3.61527	2.1171	0.0001	0.00142026	UP
ENSGALG00000010013	EDNRA	4:31349184-31378701	2.69268	5.738	2.13096	0.0001	0.00142026	UP
ENSGALG00000008845	HAO1	3:13999211-14027688	22.5703	48.2376	2.13722	0.0001	0.00142026	UP
ENSGALG00000007404	YIPF5	13:17011665-17018764	31.6267	68.4176	2.16329	0.0001	0.00142026	UP
ENSGALG00000000950	FAM125B	17:9963552-10012275	6.89034	15.115	2.19365	0.0001	0.00142026	UP
ENSGALG00000009024	CLIP4	3:8094159-8408079	0.844685	1.89461	2.24298	0.0001	0.00142026	UP
ENSGALG00000002688	NME4	14:13001719-13003063	341.877	804.084	2.35197	0.0001	0.00142026	UP
ENSGALG00000015687	ZFYVE28	4:82209991-82350777	0.860726	2.03635	2.36585	0.0001	0.00142026	UP
ENSGALG00000026941	FAM176A	3:110190487-110259846	0.959021	2.30375	2.40219	0.0001	0.00142026	UP
ENSGALG00000016805	SULT1C	1:135521669-135527319	83.927	202.307	2.41051	0.0001	0.00142026	UP
ENSGALG00000023142	EP3	8:27999301-28010900	0.496482	1.30198	2.62241	0.0001	0.00142026	UP
ENSGALG00000002371	RUSC2	Z:8842283-8859327	0.371751	0.979814	2.63567	0.0001	0.00142026	UP
ENSGALG00000013641	MTMR7	4:62708777-62738004	0.773945	2.30092	2.97298	0.0001	0.00142026	UP
ENSGALG00000014471	CAT	5:17973920-17995154	129.37	453.456	3.50511	0.0001	0.00142026	UP
ENSGALG00000020009	C1orf131	3:40013423-40017492	2.79924	10.6179	3.79314	0.0001	0.00142026	UP
ENSGALG00000028157	B-G	16:268886-287316	2.16317	8.38041	3.87413	0.0001	0.00142026	UP
ENSGALG00000009958	ABCG8	3:24548140-24598091	1.99993	12.8633	6.43188	0.0001	0.00142026	UP
ENSGALG00000015729	LPAR1	Z:66635457-66700595	0.112673	1.61017	14.2906	0.0001	0.00142026	UP
ENSGALG00000003003	MIP-3ALPHA	9:9020463-9022561	4.80606	0.33934	0.0706067	0.00015	0.00201663	DOWN
ENSGALG00000005099	OGCHI	17:4788860-4790491	13244.9	2499.41	0.188707	0.00015	0.00201663	DOWN
ENSGALG00000007892	SPAG6	2:17577500-17600696	1.25645	0.265611	0.211398	0.00015	0.00201663	DOWN
ENSGALG00000027805	C15orf39	10:1846249-1847629	1.89137	0.41197	0.217816	0.00015	0.00201663	DOWN
ENSGALG00000010468	ISM2	5:38524086-38527515	1.18026	0.284827	0.241326	0.00015	0.00201663	DOWN
ENSGALG00000005649	TMEM150A	6:16480790-16484615	6.96109	2.06663	0.296883	0.00015	0.00201663	DOWN
ENSGALG00000025776	EMID1	15:11172364-11179698	5.0775	1.71461	0.337688	0.00015	0.00201663	DOWN
ENSGALG00000014801	NDC80	2:100833604-100852126	0.78895	0.270915	0.343387	0.00015	0.00201663	DOWN
ENSGALG00000012769	CHPT1	1:55723741-55742422	6.30282	2.50991	0.39822	0.00015	0.00201663	DOWN
ENSGALG00000011314	LRRC3B	2:38757265-38807866	1.5032	0.644803	0.428954	0.00015	0.00201663	DOWN
ENSGALG00000026677	F10	1:136922629-136935187	153.449	70.7187	0.460861	0.00015	0.00201663	DOWN
ENSGALG00000008361	THBD	3:3267109-3268759	14.9899	7.38225	0.492482	0.00015	0.00201663	DOWN
ENSGALG00000004984	SECISBP2L	10:9903129-9916714	8.56326	17.3153	2.02205	0.00015	0.00201663	UP
ENSGALG00000005442	PALMD	8:11063861-11128777	24.7729	52.6713	2.12617	0.00015	0.00201663	UP
ENSGALG00000005472	NAT	11:15251699-15256140	4.21205	9.36438	2.22324	0.00015	0.00201663	UP
ENSGALG00000009442	ETFDH	4:21379597-21405790	17.3795	39.9571	2.29909	0.00015	0.00201663	UP
ENSGALG00000027191	TMEM186	14:10055365-10084174	6.48255	15.2787	2.3569	0.00015	0.00201663	UP
ENSGALG00000016875	CLYBL	1:143567592-143593342	5.41524	12.7833	2.36062	0.00015	0.00201663	UP
ENSGALG00000011295	SOCS2	1:44764152-44768210	4.64132	11.2379	2.42127	0.00015	0.00201663	UP
ENSGALG00000001263	GTF2IRD1	19:2703708-2738758	0.695956	1.71702	2.46714	0.00015	0.00201663	UP
ENSGALG00000004129	SPP2	7:5546055-5553781	382.314	1020.47	2.66919	0.00015	0.00201663	UP
ENSGALG00000028822	RNF152	2:68541076-68785639	0.991571	2.67134	2.69405	0.00015	0.00201663	UP
ENSGALG00000014945	ANKRD31	Z:23920723-23944460	0.207372	0.803411	3.87425	0.00015	0.00201663	UP
ENSGALG00000023069	MYRIP	2:44581824-44626570	0.158147	0.931211	5.88826	0.00015	0.00201663	UP
ENSGALG00000017122	SGCG	1:176907048-176987992	0.150407	3.92665	26.1068	0.00015	0.00201663	UP
ENSGALG00000014463	ACTN2	3:36948210-37014188	0.0303868	0.89675	29.5112	0.00015	0.00201663	UP
ENSGALG00000014824	EP4	Z:12698105-12708972	1.43372	0.259077	0.180703	0.0002	0.00260353	DOWN
ENSGALG00000004804	TGM3	20:6994463-7004637	0.95975	0.261144	0.272096	0.0002	0.00260353	DOWN
ENSGALG00000007109	APOAIV	24:5102811-5104283	1662.49	472.906	0.284456	0.0002	0.00260353	DOWN
ENSGALG00000023691	ENTPD7	6:21651670-21655392	6.83832	2.93037	0.428522	0.0002	0.00260353	DOWN
ENSGALG00000015132	CDH2	2:104449183-104562821	1.75899	0.797462	0.453364	0.0002	0.00260353	DOWN
ENSGALG00000011177	CEP290	1:42686091-42735202	0.806481	0.379291	0.470304	0.0002	0.00260353	DOWN
ENSGALG00000013177	BCAT1	1:65511651-65570645	6.66566	3.20164	0.480319	0.0002	0.00260353	DOWN
ENSGALG00000008612	MAPK11	1:20187729-20216841	10.0073	4.85954	0.4856	0.0002	0.00260353	DOWN
ENSGALG00000004275	RHOF	15:5612620-5620330	2.38596	4.95405	2.07633	0.0002	0.00260353	UP
ENSGALG00000019836	ZNF692	16:215496-221850	2.62266	5.51722	2.10367	0.0002	0.00260353	UP
ENSGALG00000010763	TRIP11	5:43795633-43827057	5.51575	11.8524	2.14883	0.0002	0.00260353	UP
ENSGALG00000011455	CL2	4:49041664-49042706	420.265	959.58	2.28327	0.0002	0.00260353	UP
ENSGALG00000000420	KLHDC7A	21:6036-7743	1.13507	3.34686	2.94859	0.0002	0.00260353	UP
ENSGALG00000011862	ADAD1	4:53143373-53154364	0.0655629	1.60872	24.537	0.0002	0.00260353	UP
ENSGALG00000007833	TTC12	24:5786864-5800976	1.37582	0.494976	0.359768	0.00025	0.00312232	DOWN
ENSGALG00000012619	PRDM4	1:53288886-53306248	1.2933	0.511596	0.395574	0.00025	0.00312232	DOWN
ENSGALG00000022316	CLEC17A	JH375454.1:5894-10036	5.3033	2.20199	0.415211	0.00025	0.00312232	DOWN
ENSGALG00000019690	WDR86	2:6203236-6221340	6.16989	2.70071	0.437724	0.00025	0.00312232	DOWN
ENSGALG00000014682	CAST	Z:56844263-56903872	2.75815	1.23037	0.446085	0.00025	0.00312232	DOWN
ENSGALG00000023933	G0S2	26:3082073-3082959	153.11	69.6659	0.455006	0.00025	0.00312232	DOWN
ENSGALG00000021047	KIFAP3	8:4982259-5039415	3.19285	1.45413	0.455433	0.00025	0.00312232	DOWN
ENSGALG00000004785	FGR	JH375729.1:3428-5430	14.8666	7.04005	0.473548	0.00025	0.00312232	DOWN
ENSGALG00000028294	VWA5B2	9:15332833-15340129	3.36999	1.63579	0.485399	0.00025	0.00312232	DOWN
ENSGALG00000004236	TRAF3IP1	7:5940929-5980504	1.82633	0.892397	0.488629	0.00025	0.00312232	DOWN
ENSGALG00000005849	PPDPF	20:9368434-9370742	242.589	506.585	2.08824	0.00025	0.00312232	UP
ENSGALG00000024340	YFV	JH375207.1:7100-9133	16.3878	35.0146	2.13663	0.00025	0.00312232	UP
ENSGALG00000007510	CETN1	4:11242848-11246561	6.93169	15.1547	2.18629	0.00025	0.00312232	UP
ENSGALG00000023435	GATM	10:10400567-10413630	31.6774	70.4752	2.22478	0.00025	0.00312232	UP
ENSGALG00000016076	DPYS	2:129741850-129767801	145.536	343.66	2.36134	0.00025	0.00312232	UP
ENSGALG00000015511	ROBO1	1:95642547-95948471	0.293751	0.779098	2.65224	0.00025	0.00312232	UP
ENSGALG00000015410	BVES	3:68268128-68295765	0.108159	0.895259	8.27725	0.00025	0.00312232	UP
ENSGALG00000008929	PEX5L	9:16760381-16850020	0.0708959	0.892033	12.5823	0.00025	0.00312232	UP
ENSGALG00000003647	SLC13A2	19:5660101-5670197	1.10852	0.263924	0.238087	0.0003	0.00362026	DOWN
ENSGALG00000005519	TLL2	6:16142743-16223667	0.74549	0.265783	0.356521	0.0003	0.00362026	DOWN
ENSGALG00000005094	GRAP	14:5158278-5162171	6.52433	2.32749	0.35674	0.0003	0.00362026	DOWN
ENSGALG00000008656	ICOS	7:12876548-12889458	1.12325	0.431497	0.38415	0.0003	0.00362026	DOWN
ENSGALG00000027109	SPON2	4:84441719-84468575	10.8372	4.76776	0.439944	0.0003	0.00362026	DOWN
ENSGALG00000028354	METRNL	18:3059723-3076510	2.84908	1.27882	0.448854	0.0003	0.00362026	DOWN
ENSGALG00000015344	NXPE3	1:84773987-84791344	3.27232	1.61983	0.49501	0.0003	0.00362026	DOWN
ENSGALG00000007356	MAP3K8	2:14932502-14950908	4.73387	2.3484	0.496085	0.0003	0.00362026	DOWN
ENSGALG00000012483	TMPRSS6	1:51317876-51335342	45.9973	95.5403	2.07708	0.0003	0.00362026	UP
ENSGALG00000011276	BTG1	1:44271337-44273899	106.496	240.135	2.25487	0.0003	0.00362026	UP
ENSGALG00000016430	PDHA1	1:119705078-119717030	54.1134	122.054	2.25552	0.0003	0.00362026	UP
ENSGALG00000029168	TMEM27	1:121292943-121316437	0.324803	0.808067	2.48787	0.0003	0.00362026	UP
ENSGALG00000000619	ANGPTL4	28:849860-858519	5.70991	14.7793	2.58836	0.0003	0.00362026	UP
ENSGALG00000004917	DOC2B	19:6999879-7048320	0.463763	1.43604	3.0965	0.0003	0.00362026	UP
ENSGALG00000015732	PKIA	2:119973141-120009255	0.49051	2.79347	5.69503	0.0003	0.00362026	UP
ENSGALG00000010098	SLC6A9	8:19282382-19293175	1.17872	0.0982689	0.0833692	0.00035	0.00410731	DOWN
ENSGALG00000000761	TSKU	1:192620178-192621237	3.06949	0.463402	0.15097	0.00035	0.00410731	DOWN
ENSGALG00000004733	MYO1A	LGE22C19W28_E50C23:917001-923752	0.594817	0.0931003	0.156519	0.00035	0.00410731	DOWN
ENSGALG00000001745	PSTPIP2	Z:2160138-2176167	3.41577	1.62062	0.474452	0.00035	0.00410731	DOWN
ENSGALG00000027324	SAR1B	13:15065094-15075296	39.4774	85.4949	2.16567	0.00035	0.00410731	UP
ENSGALG00000016724	RGN	1:129470050-129482680	151.666	331.066	2.18286	0.00035	0.00410731	UP
ENSGALG00000012754	PAH	1:55229688-55269638	34.975	78.8663	2.25493	0.00035	0.00410731	UP
ENSGALG00000010718	THSD7A	2:26394646-26589579	0.450119	1.01636	2.25798	0.00035	0.00410731	UP
ENSGALG00000028376	FGF19	5:16862036-16868089	0.0529613	4.06524	76.7587	0.00035	0.00410731	UP
ENSGALG00000021869	PODN	8:23451382-23477433	1.33235	0.525551	0.394454	0.0004	0.00457296	DOWN
ENSGALG00000017077	HSPH1	1:174262981-174286406	20.5357	8.563	0.416981	0.0004	0.00457296	DOWN
ENSGALG00000011019	ROR1	8:26884365-26926589	1.80846	0.760922	0.420757	0.0004	0.00457296	DOWN
ENSGALG00000000318	CSRP1	26:759990-765373	5.39883	11.3568	2.10357	0.0004	0.00457296	UP
ENSGALG00000002216	NEK7	8:2165460-2255373	5.60244	12.2634	2.18894	0.0004	0.00457296	UP
ENSGALG00000004464	SDK2	18:9295297-9337253	0.489194	1.10789	2.26473	0.0004	0.00457296	UP
ENSGALG00000014836	LPIN2	2:100654003-100689646	13.4791	34.7435	2.57758	0.0004	0.00457296	UP
ENSGALG00000026137	CDKN2B	Z:78463098-78466508	1.08151	2.88988	2.67208	0.0004	0.00457296	UP
ENSGALG00000016491	APOB	3:101880366-101916760	154.262	1238.46	8.02829	0.0004	0.00457296	UP
ENSGALG00000001319	CAMK1G	26:3048039-3056197	1.42992	0.452127	0.31619	0.00045	0.0050001	DOWN
ENSGALG00000002116	TEN1	18:4555817-4558418	3.55669	1.4147	0.397757	0.00045	0.0050001	DOWN
ENSGALG00000010850	C8A	8:24711327-24727316	421.781	181.25	0.429725	0.00045	0.0050001	DOWN
ENSGALG00000026998	HTR7	6:19135176-19169965	1.08428	0.505965	0.466637	0.00045	0.0050001	DOWN
ENSGALG00000013306	DAGLA	5:301439-355869	1.9427	3.96578	2.04138	0.00045	0.0050001	UP
ENSGALG00000015683	GNG10	Z:66210688-66216623	3.49843	7.49385	2.14206	0.00045	0.0050001	UP
ENSGALG00000005580	TMEM56	8:12291961-12313091	2.92309	6.53873	2.23692	0.00045	0.0050001	UP
ENSGALG00000023760	CHIA	26:5122697-5126812	198.755	525.852	2.64573	0.00045	0.0050001	UP
ENSGALG00000025810	CCNB3	4:1813108-1815939	1.35202	0.343067	0.253744	0.0005	0.00543572	DOWN
ENSGALG00000010148	PTPRR	1:35865661-36009723	0.600465	0.18081	0.301117	0.0005	0.00543572	DOWN
ENSGALG00000004239	IFITM5	5:1600193-1601763	3.78848	1.42146	0.375206	0.0005	0.00543572	DOWN
ENSGALG00000006152	SIRPA	20:10135194-10138155	4.46155	2.06133	0.462021	0.0005	0.00543572	DOWN
ENSGALG00000013495	GSDMA	27:4309011-4313780	3.60835	1.71171	0.474375	0.0005	0.00543572	DOWN
ENSGALG00000008222	SLC26A5	1:12815214-12848571	112.297	54.2702	0.483274	0.0005	0.00543572	DOWN
ENSGALG00000011278	KAT2B	2:36428841-36470733	15.1775	30.7856	2.02837	0.0005	0.00543572	UP
ENSGALG00000012156	DPP10	7:28692504-28874290	0.0688611	0.667959	9.70009	0.0005	0.00543572	UP
ENSGALG00000009722	DYNC1I1	2:24085821-24251013	0.657831	0.148683	0.22602	0.00055	0.0058642	DOWN
ENSGALG00000016687	P2RY8	1:128441121-128467057	3.29441	1.30823	0.397106	0.00055	0.0058642	DOWN
ENSGALG00000021345	B3GNT9	11:2423733-2424981	2.50501	1.02524	0.409276	0.00055	0.0058642	DOWN
ENSGALG00000014261	UCH-L1	4:68252125-68256752	19.0644	9.0357	0.473957	0.00055	0.0058642	DOWN
ENSGALG00000003028	ADAMTS13	17:6906388-6925818	19.172	9.52869	0.497011	0.00055	0.0058642	DOWN
ENSGALG00000008840	ACSL5	6:26247833-26264411	46.3275	104.09	2.24683	0.00055	0.0058642	UP
ENSGALG00000007178	FADS2	5:16094680-16111781	184.644	446.448	2.41789	0.00055	0.0058642	UP
ENSGALG00000006050	CYP2R1	5:9964073-9973139	0.629325	1.52246	2.4192	0.00055	0.0058642	UP
ENSGALG00000008835	DNASE2B	8:15564993-15576789	0.383978	0.958166	2.49537	0.00055	0.0058642	UP
ENSGALG00000021344	GGA.7860	14:12873500-12931293	0.0972092	0.492596	5.06738	0.00055	0.0058642	UP
ENSGALG00000009971	CDC20	8:18577131-18582553	1.27728	0.408811	0.320064	0.0006	0.00627649	DOWN
ENSGALG00000008823	IQUB	1:22086125-22106344	0.90453	0.292932	0.32385	0.0006	0.00627649	DOWN
ENSGALG00000028785	MAP3K6	23:1930453-1936866	1.76825	0.748512	0.423307	0.0006	0.00627649	DOWN
ENSGALG00000008563	ENTPD6	3:15423076-15433610	4.07724	1.94194	0.476288	0.0006	0.00627649	DOWN
ENSGALG00000015992	CRYZL1	1:104821194-104842243	4.13462	2.03643	0.492531	0.0006	0.00627649	DOWN
ENSGALG00000020538	MFSD7	Z:52533460-52549979	1.15658	2.49493	2.15716	0.0006	0.00627649	UP
ENSGALG00000027960	GRPR	1:121097001-121120392	0.111065	0.63361	5.70486	0.0006	0.00627649	UP
ENSGALG00000004838	BUB1B	5:601358-621958	0.636432	0.232489	0.365301	0.00065	0.00671707	DOWN
ENSGALG00000010853	C8B	8:24731781-24747335	347.498	139.902	0.402598	0.00065	0.00671707	DOWN
ENSGALG00000012119	MARCO	7:27985182-27994222	167.463	80.4499	0.480404	0.00065	0.00671707	DOWN
ENSGALG00000026846	JMJD7	5:24424420-24430668	3.37589	7.09235	2.10088	0.00065	0.00671707	UP
ENSGALG00000008293	SH3PXD2A	6:23349106-23406139	0.457146	0.14673	0.32097	0.0007	0.00715369	DOWN
ENSGALG00000010902	LASS6	7:18442946-18552421	3.18203	1.16469	0.366021	0.0007	0.00715369	DOWN
ENSGALG00000009512	TFPI2	2:23431044-23434937	5.62385	2.10603	0.374482	0.0007	0.00715369	DOWN
ENSGALG00000004599	EDA2R	4:360636-369568	0.696934	2.25378	3.23385	0.0007	0.00715369	UP
ENSGALG00000008433	FZD2	27:1515525-1517127	0.550836	2.29497	4.16634	0.0007	0.00715369	UP
ENSGALG00000002162	ACO1	Z:70787482-70824265	72.1495	153.442	2.12672	0.00075	0.00762948	UP
ENSGALG00000010293	RD	8:20142536-20153680	2.31228	1361.96	589.012	0.000771448	UP
ENSGALG00000001863	VTG2	8:15416742-15437448	3.76899	11573.4	3070.69	0.000771448	UP
ENSGALG00000008900	TPRXL	8:17537064-17580564	0.512209	3999.93	7809.18	0.000771448	UP
ENSGALG00000026524	RNF186	21:4822544-4823109	0	23.3791	#DIV/0!	0.000771448	UP
ENSGALG00000000745	SLC26A9	26:2265410-2276771	0	4.15487	#DIV/0!	0.000771448	UP
ENSGALG00000006790	KIF11	6:20272560-20290598	0.991373	0.477734	0.481891	0.00085	0.00850614	DOWN
ENSGALG00000026263	RGS8	8:5564249-5580305	1.35758	0.671291	0.494476	0.00085	0.00850614	DOWN
ENSGALG00000015090	PLIN2	Z:33468262-33476023	44.4966	93.7963	2.10794	0.00085	0.00850614	UP
ENSGALG00000008855	UGP2	3:9438435-9460691	145.502	352.844	2.42501	0.00085	0.00850614	UP
ENSGALG00000015193	CCDC80	1:82940415-82959869	0.535948	0.197439	0.368392	0.0009	0.00892587	DOWN
ENSGALG00000001470	STOML1	10:2115124-2118216	5.32857	2.57852	0.483905	0.0009	0.00892587	DOWN
ENSGALG00000005149	FAM222A	JH375193.1:8529-20071	0.376801	1.44005	3.82178	0.0009	0.00892587	UP
ENSGALG00000012836	PRC1	10:19561548-19563276	3.6534	1.26496	0.346242	0.00095	0.00931336	DOWN
ENSGALG00000022926	GPR162	1:76707977-76712482	1.45072	0.633597	0.436747	0.00095	0.00931336	DOWN
ENSGALG00000001798	BBS4	10:1200432-1219254	2.61958	1.19885	0.45765	0.00095	0.00931336	DOWN
ENSGALG00000008229	ALDH7A1	Z:78750395-78768531	70.315	142.785	2.03065	0.00095	0.00931336	UP
ENSGALG00000002006	PDIA2	14:14492085-14517370	0.0741003	0.848363	11.4488	0.00095	0.00931336	UP
ENSGALG00000011715	HSP70	5:52784176-52786081	358.509	79.8548	0.222741	0.001	0.00972608	DOWN
ENSGALG00000006822	PCDH19	4:5187963-5236035	0.951008	0.361422	0.380041	0.001	0.00972608	DOWN
ENSGALG00000012543	GPD2	7:35565239-35605889	2.3332	1.12024	0.48013	0.001	0.00972608	DOWN
ENSGALG00000003933	QSOX1	8:5967830-5973714	3.82528	1.85694	0.485439	0.001	0.00972608	DOWN
ENSGALG00000016992	HTR2A	1:167643340-167672972	0.599771	0.103781	0.173034	0.00105	0.0101323	DOWN
ENSGALG00000019663	ACBD7	2:20501821-20505075	3.21545	1.22144	0.379866	0.0011	0.0105231	DOWN
ENSGALG00000002786	PSTPIP1	10:2645391-2690216	2.48239	1.11635	0.449708	0.0011	0.0105231	DOWN
ENSGALG00000026716	CELF5	28:1233710-1264738	0.603032	1.65362	2.74218	0.0011	0.0105231	UP
ENSGALG00000007127	FADS1	5:16078378-16087971	127.777	281.589	2.20375	0.00115	0.010926	UP
ENSGALG00000029123	RBFOX3	18:10016689-10022596	0.128158	2.39823	18.7131	0.00115	0.010926	UP
ENSGALG00000015032	CD274	Z:27532846-27557507	2.80458	1.33062	0.474445	0.0012	0.0113137	DOWN
ENSGALG00000016419	ASAP2	3:95690441-95751830	1.90751	0.956557	0.501469	0.0012	0.0113137	DOWN
ENSGALG00000011371	STK36	7:21948534-21959693	0.470675	0.15161	0.322112	0.00125	0.0117054	DOWN
ENSGALG00000004284	LFNG	14:3222764-3232769	6.75447	3.38915	0.501764	0.00125	0.0117054	DOWN
ENSGALG00000010593	GALC	5:42131387-42167575	0.798748	0.255275	0.319594	0.0013	0.0120817	DOWN
ENSGALG00000003578	FN1	7:4333467-4382817	130.148	51.7164	0.397366	0.0013	0.0120817	DOWN
ENSGALG00000002020	GLUD1	6:2134546-2155479	212.691	460.685	2.16598	0.0013	0.0120817	UP
ENSGALG00000000970	CHEK1	24:373686-377118	2.56718	1.05146	0.409578	0.00145	0.0132425	DOWN
ENSGALG00000006562	MCF2	4:5006481-5044938	1.48323	0.703246	0.474131	0.00145	0.0132425	DOWN
ENSGALG00000005768	ETV5	9:4618198-4630260	0.489513	1.03342	2.11112	0.00145	0.0132425	UP
ENSGALG00000022887	KBTBD11	3:90436442-90438227	0.175654	0.976514	5.5593	0.00145	0.0132425	UP
ENSGALG00000005411	C16ORF73	14:6045112-6056878	0.0674915	1.3669	20.2529	0.00145	0.0132425	UP
ENSGALG00000006665	GALNT6	LGE22C19W28_E50C23:883278-902735	0.59942	0.186102	0.31047	0.0015	0.0135982	DOWN
ENSGALG00000016893	UGGT2	1:145103088-145180354	1.63196	0.712798	0.436774	0.0015	0.0135982	DOWN
ENSGALG00000008113	PLCL1	7:9822435-9943072	0.171672	0.465954	2.71421	0.0015	0.0135982	UP
ENSGALG00000010391	MMRN1	4:34906758-34949844	0.020816	1.0947	52.5894	0.0015	0.0135982	UP
ENSGALG00000002963	PID1	9:9327886-9404851	5.12166	1.87216	0.365538	0.00155	0.0139601	DOWN
ENSGALG00000011901	KIF15	2:43768480-43804535	0.484896	0.208997	0.431014	0.00155	0.0139601	DOWN
ENSGALG00000011732	CCR5	2:43257826-43263465	3.18386	1.38728	0.435723	0.00155	0.0139601	DOWN
ENSGALG00000002496	LL	6:3953642-3956579	2.37666	0.823308	0.346414	0.0016	0.0142942	DOWN
ENSGALG00000015360	KIAA1524	1:86946002-86980110	0.523075	0.216603	0.414095	0.0016	0.0142942	DOWN
ENSGALG00000026163	TNFSF11	1:165817348-165839120	0.985032	0.439484	0.446162	0.0016	0.0142942	DOWN
ENSGALG00000006809	CHOBF-1	24:4308871-4320951	1.89794	0.861863	0.454104	0.0016	0.0142942	DOWN
ENSGALG00000009995	AKAP6	5:34050020-34304671	0.569223	0.271173	0.476392	0.0016	0.0142942	DOWN
ENSGALG00000002992	DAW1	9:9030863-9048830	0.674095	0.0435682	0.0646321	0.00165	0.0146113	DOWN
ENSGALG00000028250	ANKRD22	6:18712067-18734090	0.514344	0.197901	0.384764	0.00165	0.0146113	DOWN
ENSGALG00000015795	ADAMTS5	1:102403452-102442746	1.61961	3.25692	2.01093	0.00165	0.0146113	UP
ENSGALG00000009700	PDK4	2:24033199-24043554	20.9401	44.0988	2.10595	0.00165	0.0146113	UP
ENSGALG00000010434	CP	9:23359471-23377519	768.883	186.022	0.241938	0.0017	0.0149584	DOWN
ENSGALG00000005540	MICAL2	5:7466933-7519456	3.40777	1.66191	0.487683	0.0017	0.0149584	DOWN
ENSGALG00000020260	PGRMC1	4:16569550-16575007	122.189	251.813	2.06085	0.0017	0.0149584	UP
ENSGALG00000005751	RAB26	14:6386667-6407726	0.123616	0.457023	3.69712	0.00175	0.0153496	UP
ENSGALG00000019987	LRP11	3:47538736-47606787	1.08634	0.0497859	0.045829	0.0018	0.0156641	DOWN
ENSGALG00000003258	DNAAF1	11:2470646-2483811	0.793621	0.277372	0.349502	0.0018	0.0156641	DOWN
ENSGALG00000008661	CYR61	8:15135793-15137430	4.48324	1.91706	0.427606	0.0018	0.0156641	DOWN
ENSGALG00000011859	GBE	1:49013480-49017413	0.473629	0	0	0.00185	0.0159987	DOWN
ENSGALG00000021128	FSCN1	14:4184406-4190617	3.37881	1.63201	0.483013	0.00185	0.0159987	DOWN
ENSGALG00000023881	PLXDC1	27:4090740-4101304	0.51225	1.32112	2.57905	0.00185	0.0159987	UP
ENSGALG00000011299	KIF25	3:41356970-41382846	0.71321	0.111218	0.15594	0.0019	0.0163164	DOWN
ENSGALG00000006087	GPC3	4:3824470-3937271	0.118142	0.734755	6.21925	0.0019	0.0163164	UP
ENSGALG00000014759	STYK1	1:77852890-77868563	1.18105	0.435212	0.368496	0.00195	0.0166812	DOWN
ENSGALG00000027415	GRIN2C	18:10769811-10777868	0.947308	0.362906	0.383092	0.00195	0.0166812	DOWN
ENSGALG00000013817	SPIRE1	2:96957729-97080567	0.780468	0.302453	0.387528	0.002	0.0169778	DOWN
ENSGALG00000021079	RGS19	20:9692143-9695672	5.46682	2.23163	0.408214	0.002	0.0169778	DOWN
ENSGALG00000000466	P56LCK	23:5090136-5095478	2.24091	1.02134	0.45577	0.002	0.0169778	DOWN
ENSGALG00000012232	DNAAF2	5:57491515-57501043	5.50763	2.63827	0.479021	0.002	0.0169778	DOWN
ENSGALG00000010708	ICA1	2:25083004-25153167	0.209251	0.639347	3.05541	0.002	0.0169778	UP
ENSGALG00000001519	NEU2	9:623854-631560	2.40809	0.962647	0.399755	0.00205	0.0173094	DOWN
ENSGALG00000026081	RBM38	20:11959015-11971950	2.76177	1.33648	0.483922	0.00205	0.0173094	DOWN
ENSGALG00000014675	RHOBTB3	Z:57184772-57211538	2.13631	0.958622	0.448728	0.0021	0.0176642	DOWN
ENSGALG00000010171	NFKBIE	3:29611731-29620288	1.60886	0.672907	0.418251	0.00215	0.0179215	DOWN
ENSGALG00000000379	ITGB3	27:2302639-2319626	1.73979	0.874041	0.502383	0.00215	0.0179215	DOWN
ENSGALG00000015399	FUT10	Z:53681703-53692915	1.23652	0.492011	0.3979	0.0022	0.0182696	DOWN
ENSGALG00000007042	CCDC40	18:9833447-9844239	0.761218	0.33628	0.441766	0.0022	0.0182696	DOWN
ENSGALG00000021634	MAP7D1	23:4031626-4038165	2.5174	1.2477	0.49563	0.00225	0.0186568	DOWN
ENSGALG00000004974	PPARG	12:4857557-4878220	3.15713	1.57557	0.499051	0.0023	0.0189579	DOWN
ENSGALG00000010653	SMYD3	3:33406630-33650468	0.621664	1.90917	3.07106	0.0023	0.0189579	UP
ENSGALG00000016173	UBASH3A	1:108752862-108771059	0.949637	0.392938	0.413777	0.0024	0.0196506	DOWN
ENSGALG00000027587	LRG1	28:2493755-2494724	5.10271	2.019	0.395672	0.00245	0.0199714	DOWN
ENSGALG00000016265	LANCL3	1:112550291-112579692	2.16723	4.60397	2.12436	0.00245	0.0199714	UP
ENSGALG00000006707	NOX1	4:5126064-5129989	0.927075	0.283301	0.305586	0.0025	0.0203341	DOWN
ENSGALG00000019555	SERPINB1	2:67710613-67719508	0.437186	0.152852	0.349627	0.00255	0.0207103	DOWN
ENSGALG00000017405	NPR3	Z:9904566-9945803	0.0744883	0.855294	11.4823	0.00255	0.0207103	UP
ENSGALG00000006069	SMTNL2	19:9907409-9931066	0.698619	0.306103	0.438154	0.0026	0.0210393	DOWN
ENSGALG00000008866	WDPCP	3:9262356-9405997	0.231485	0.585814	2.53068	0.0026	0.0210393	UP
ENSGALG00000012680	E2F3	2:59504830-59540208	0.416559	1.16714	2.80186	0.0026	0.0210393	UP
ENSGALG00000015986	DONSON	1:104814585-104820145	1.68781	0.762151	0.451562	0.00265	0.0213814	DOWN
ENSGALG00000027973	CATHL1	2:3986411-3987898	2.484	0.589164	0.237184	0.0027	0.0216743	DOWN
ENSGALG00000027335	ARID5A	AADN03025597.1:129-935	16.4021	8.10387	0.494075	0.0027	0.0216743	DOWN
ENSGALG00000010607	SPATA7	5:42319729-42344911	0.993697	0.399532	0.402066	0.0028	0.0223637	DOWN
ENSGALG00000001084	ATP8B3	28:2213414-2226353	1.0201	0.464382	0.455232	0.0028	0.0223637	DOWN
ENSGALG00000006490	SCN3B	24:2884733-2891268	0.066683	0.872452	13.0836	0.0028	0.0223637	UP
ENSGALG00000012821	TUBB2B	2:66367677-66370171	2.49882	1.14708	0.459049	0.00285	0.0227139	DOWN
ENSGALG00000006202	SCNN1B	14:6949245-6957640	0.756036	0.128525	0.169999	0.0029	0.023013	DOWN
ENSGALG00000003096	CBFA2T2	20:2514608-2564510	1.25855	0.468683	0.372399	0.0029	0.023013	DOWN
ENSGALG00000010855	MTHFD2L	4:44089930-44115535	0.705766	0.16944	0.24008	0.00295	0.0233263	DOWN
ENSGALG00000013090	LOXL4	6:21800169-21804682	0.539736	0.107971	0.200044	0.00305	0.0239461	DOWN
ENSGALG00000014918	RFX6	3:63117943-63151148	1.13986	0.0298334	0.0261729	0.0031	0.0242698	DOWN
ENSGALG00000015658	GDAP1	2:117914309-117920391	2.37096	0.790561	0.333435	0.00315	0.0245054	DOWN
ENSGALG00000015042	CRMP1B	4:78786908-78831496	0.544639	1.18039	2.16729	0.0032	0.0247899	UP
ENSGALG00000001749	ACSBG2	28:1630486-1705053	43.5044	121.4	2.79052	0.0032	0.0247899	UP
ENSGALG00000002766	MLKL	11:1878938-1882711	0.920125	0.252629	0.274559	0.0033	0.0254401	DOWN
ENSGALG00000027482	SNTB2	11:18365412-18370296	4.55269	2.19946	0.483112	0.00335	0.0256826	DOWN
ENSGALG00000007334	ABAT	14:10055365-10084174	12.6569	33.0471	2.61099	0.00335	0.0256826	UP
ENSGALG00000012089	C14orf37	5:55195435-55251288	2.02064	0.97057	0.480328	0.0035	0.0266664	DOWN
ENSGALG00000009163	S100A11	25:1153917-1155640	15.3528	7.44857	0.48516	0.0035	0.0266664	DOWN
ENSGALG00000013830	SLMO1	2:97084766-97095158	0.882549	1.84283	2.08808	0.0035	0.0266664	UP
ENSGALG00000013655	ZDHHC2	4:62787143-62814535	1.4347	0.144993	0.101062	0.00355	0.0269732	DOWN
ENSGALG00000017025	CKAP2	1:169701517-169710954	0.990841	0.470308	0.474655	0.00355	0.0269732	DOWN
ENSGALG00000010724	VWDE	2:26768205-26772919	5.10207	2.56331	0.502406	0.00355	0.0269732	DOWN
ENSGALG00000000919	PIGR	26:2520031-2542722	158.595	370.868	2.33846	0.0036	0.0272596	UP
ENSGALG00000008206	TESC	15:11340778-11343535	0.490872	1.5619	3.18189	0.0036	0.0272596	UP
ENSGALG00000012165	DLGAP5	5:56134599-56152967	0.765048	0.330962	0.432603	0.00365	0.0275628	DOWN
ENSGALG00000024487	C8ORF22	2:108189926-108193054	405.924	924.504	2.27753	0.00365	0.0275628	UP
ENSGALG00000007114	APOA1	24:5106237-5107725	8760.6	3020.28	0.344757	0.0037	0.0277513	DOWN
ENSGALG00000005888	PGP	14:6487691-6488728	4.0613	8.76893	2.15914	0.0037	0.0277513	UP
ENSGALG00000013728	PPAT	4:64341541-64393109	47.8156	187.37	3.9186	0.0037	0.0277513	UP
ENSGALG00000003997	PPM1M	12:2964625-2970401	1.36631	0.576111	0.421655	0.00375	0.0280503	DOWN
ENSGALG00000017205	ENDOD1	1:184706329-184712962	1.21797	0.449546	0.369094	0.00385	0.0286436	DOWN
ENSGALG00000006110	PLK1	14:6884684-6889434	0.930458	0.311118	0.334371	0.0039	0.0288991	DOWN
ENSGALG00000013334	C5AR1	AADN03021485.1:3035-4109	2.30546	0.628767	0.27273	0.004	0.0294628	DOWN
ENSGALG00000019470	MSC	2:116915840-116918080	0.339024	0.978804	2.88712	0.004	0.0294628	UP
ENSGALG00000027743	SLC4A1	AADN03012879.1:20-2761	2.96416	1.09481	0.369349	0.00405	0.0297519	DOWN
ENSGALG00000023953	C4BPA	26:2576518-2583374	525.345	250.282	0.476415	0.00405	0.0297519	DOWN
ENSGALG00000014847	MYOM1	2:100573568-100647380	0.452951	0.212231	0.468552	0.0041	0.0300396	DOWN
ENSGALG00000012442	MFNG	1:51099651-51110327	1.44895	0.51542	0.35572	0.0043	0.0310936	DOWN
ENSGALG00000008281	NEURL	6:23201516-23337300	0.72465	0.31139	0.429711	0.0043	0.0310936	DOWN
ENSGALG00000028109	NOP9	AADN03015797.1:331-1819	7.33713	3.35174	0.456819	0.0043	0.0310936	DOWN
ENSGALG00000026166	VDR	JH375554.1:96207-126586	1.05358	0.463008	0.439462	0.0044	0.0315899	DOWN
ENSGALG00000002804	RND2	27:5126611-5140086	1.61325	0.388505	0.240821	0.00445	0.0318869	DOWN
ENSGALG00000017031	TPTE	1:169788266-169803952	1.30257	0.551034	0.423036	0.00455	0.0323523	DOWN
ENSGALG00000002712	LIPG	Z:1060882-1069738	0.333168	0.785006	2.35619	0.00455	0.0323523	UP
ENSGALG00000026384	PCSK4	28:3120881-3126711	0.126189	0.610326	4.8366	0.00455	0.0323523	UP
ENSGALG00000007426	MKX	2:15606689-15649798	0.938989	0.0245904	0.0261882	0.0047	0.0330792	DOWN
ENSGALG00000017381	PCSK9	8:24180816-24184784	1.40875	0.0674463	0.0478767	0.0047	0.0330792	DOWN
ENSGALG00000019843	GAL4	3:107097383-107099252	2.22097	0.324851	0.146265	0.0047	0.0330792	DOWN
ENSGALG00000008234	ORC2L	7:10821863-10838258	1.08909	0.531757	0.488258	0.0047	0.0330792	DOWN
ENSGALG00000015244	TBX19	1:83487395-83501650	0.326073	0.931024	2.85526	0.00485	0.0339408	UP
ENSGALG00000001862	ST6GALNAC1	18:4268715-4280192	0.564802	1.18028	2.08972	0.00495	0.0345533	UP
ENSGALG00000001041	KATNB1	11:488203-505459	1.02245	0.487977	0.477262	0.005	0.0348146	DOWN
ENSGALG00000021135	HAPLN3	10:12534845-12538880	0.487749	1.2374	2.53696	0.005	0.0348146	UP
ENSGALG00000014989	S100Z	Z:23246849-23248998	0	1.42509	#DIV/0!	0.0050001	UP
ENSGALG00000001963	STYXL1	19:4294087-4303177	0.956307	0.115339	0.120609	0.0051	0.035267	DOWN
ENSGALG00000011343	SLC23A3	7:21758724-21762767	0.865018	0.224494	0.259525	0.00515	0.035502	DOWN
ENSGALG00000004046	LARP6	10:5747496-5754751	1.33929	0.64889	0.484503	0.00515	0.035502	DOWN
ENSGALG00000025743	CDR2	14:8694207-8700862	2.37487	1.15581	0.486683	0.0052	0.0358021	DOWN
ENSGALG00000029000	HYAL3	12:3231619-3233209	3.72728	1.73595	0.465742	0.00535	0.0366074	DOWN
ENSGALG00000010713	SDCCAG8	3:34464086-34563969	0.986033	0.488288	0.495205	0.00545	0.0372226	DOWN
ENSGALG00000005096	B9D1	14:5223281-5225616	2.96347	1.19398	0.402899	0.00555	0.0377196	DOWN
ENSGALG00000001130	WBSCR17	19:1094589-1280680	0.552911	0.237829	0.43014	0.00555	0.0377196	DOWN
ENSGALG00000017154	ZC3H12C	1:178905487-178926969	1.16099	0.570481	0.491375	0.00555	0.0377196	DOWN
ENSGALG00000028599	PDIA2	14:12231748-12234668	0.127765	0.702876	5.50132	0.0056	0.0379198	UP
ENSGALG00000005253	C1QTNF8	14:5576444-5584515	0.361368	1.06415	2.94478	0.00565	0.0381883	UP
ENSGALG00000027903	HOXB5	27:3604170-3606516	1.28822	0.52258	0.405661	0.00575	0.0386755	DOWN
ENSGALG00000000107	TRIM7.1	16:177446-186760	0.469693	0.0980057	0.208659	0.0059	0.0393736	DOWN
ENSGALG00000028451	MT4	11:2110514-2112244	2655.77	1107.46	0.417001	0.00595	0.039588	DOWN
ENSGALG00000002675	SCUBE3	26:4079184-4107401	0.850651	0.412465	0.484882	0.00595	0.039588	DOWN
ENSGALG00000026836	COL16A1	23:4921630-4939423	0.690078	0.3354	0.486032	0.00595	0.039588	DOWN
ENSGALG00000005349	MSLN	14:5994337-6008622	0.856336	0.340426	0.397538	0.006	0.0397774	DOWN
ENSGALG00000015833	NT5E	3:76375726-76397579	1.50278	0.658433	0.438143	0.006	0.0397774	DOWN
ENSGALG00000011516	IKBIP	1:46528106-46528859	3.82259	1.84268	0.48205	0.0061	0.0402237	DOWN
ENSGALG00000011469	IGFBP2	7:22757947-22808688	0.268149	1.88002	7.0111	0.0061	0.0402237	UP
ENSGALG00000006048	FAM64A	19:9882254-9890764	0.653483	0.269135	0.411847	0.0062	0.0407618	DOWN
ENSGALG00000002558	ASL1	19:4945235-4952988	0.466064	0.086312	0.185193	0.00625	0.0410418	DOWN
ENSGALG00000008593	ATP1B4	4:16402009-16409172	0.490747	0.156899	0.319715	0.0063	0.0411749	DOWN
ENSGALG00000000378	SLC25A37	22:1178851-1187688	3.19326	1.46941	0.46016	0.00645	0.0420312	DOWN
ENSGALG00000011483	BRP44L	3:42131325-42141404	365.725	182.546	0.499135	0.0065	0.0422328	DOWN
ENSGALG00000012594	NTRK2	Z:40148866-40355175	2.10649	0.0246101	0.011683	0.0066	0.0428073	DOWN
ENSGALG00000010567	RAB3B	8:23096972-23138587	0.729498	0.301764	0.41366	0.00665	0.0430811	DOWN
ENSGALG00000007011	ZBTB16	24:4392699-4567637	2.77814	14.6128	5.25992	0.0067	0.0431778	UP
ENSGALG00000027041	SNORD22	AADN03026125.1:2242-2368	0	564.891	0	0.00065	0.00671707	UP
ENSGALG00000006374	TBX6	15:8240401-8251321	0.72705	0.299272	0.411625	0.00705	0.0449108	DOWN
ENSGALG00000012523	IFT27	1:51472386-51480058	1.60376	0.711939	0.443919	0.00705	0.0449108	DOWN
ENSGALG00000007728	PRODH	15:10110678-10115553	0.839549	1.68778	2.01034	0.00725	0.0459471	UP
ENSGALG00000015006	MAB21L3	1:79738379-79767515	0.203152	0.541797	2.66695	0.00725	0.0459471	UP
ENSGALG00000014244	SCNN1A	1:76382782-76390957	0.807951	0.382762	0.473744	0.0075	0.0472342	DOWN
ENSGALG00000015016	SLC22A15	1:79783605-79814414	0.988693	2.06114	2.08471	0.0075	0.0472342	UP
ENSGALG00000012051	STAC	2:46341756-46412127	0.7705	0.243903	0.316552	0.0077	0.0481924	DOWN
ENSGALG00000009881	HHAT	3:21878124-21999924	0.603193	0.20421	0.338548	0.0077	0.0481924	DOWN
ENSGALG00000009046	CFTII	17:456444-457488	2.41917	1.0628	0.439324	0.0079	0.0491664	DOWN
ENSGALG00000008896	PPP1R1C	7:13606938-13647794	0.108831	0.973962	8.94931	0.00795	0.049339	UP
ENSGALG00000013072	AKR	1:62590065-62598178	0.871373	0.356324	0.408922	0.008	0.0495383	DOWN
ENSGALG00000012787	BMP6	2:64443728-64487392	7.40023	3.40028	0.459483	0.008	0.0495383	DOWN
ENSGALG00000004059	LRRC49	10:5755974-5794821	0.541787	0.193858	0.357812	0.00805	0.0496536	DOWN
ENSGALG00000002538	SHF	10:358644-371206	0.997843	0.37516	0.375971	0.00805	0.0496536	DOWN
