# Supplementary material for: Transcriptome profile of liver at different physiological stages reveals potential mode for lipid metabolism in laying hens
Source: BMC Genomics. 2015 Oct 9;16:763. doi: 10.1186/s12864-015-1943-0 (PMC4600267; doi:10.1186/s12864-015-1943-0)
Supplement: Additional file 4: Table S4. — SDE hepatic isoforms between two different physiological stages (juvenile and egg laying hens). (XLSX 37 kb) [file 12864_2015_1943_MOESM4_ESM.xlsx]

## Sheet: SDE isoforms
Additional file 4: Table S4 SDE hepatic isoforms between two different physiological stages (juvenile and egg laying hens)
Transcript_id	L30_FPKM	L20_FPKM	Fold_change-L30/L20	p-value	FDR	Regulation status
ENSGALT00000043980	564.891	1e-05	56489100	3.87338e-164	1.66813e-161	UP
ENSGALT00000043534	23.3791	1e-05	2337910	1.67183e-06	7.86759e-05	UP
ENSGALT00000033251	3999.93	0.512209	7809.18	0	0	UP
ENSGALT00000002892	11573.4	3.76899	3070.69	0	0	UP
ENSGALT00000014999	32.2416	0.0151699	2125.37	4.71016e-09	2.97515e-07	UP
ENSGALT00000038387	1361.96	2.31228	589.012	0	0	UP
ENSGALT00000026473	63.8325	0.135769	470.155	5.93106e-18	6.06419e-16	UP
ENSGALT00000024419	32507.6	101.432	320.487	0	0	UP
ENSGALT00000026343	91.2694	2.59104	35.225	1.76724e-23	2.16518e-21	UP
ENSGALT00000017560	80.3301	3.27438	24.5329	2.23546e-19	2.44388e-17	UP
ENSGALT00000006717	48.9587	2.00014	24.4776	1.39111e-11	9.98505e-10	UP
ENSGALT00000022568	505.47	21.214	23.8272	2.59018e-117	8.97846e-115	UP
ENSGALT00000011045	59.4858	3.03639	19.591	1.11123e-13	9.02443e-12	UP
ENSGALT00000032336	57.3967	2.94568	19.485	4.89421e-14	4.06763e-12	UP
ENSGALT00000015253	166.143	8.64358	19.2215	6.60335e-38	1.09124e-35	UP
ENSGALT00000044496	212.668	12.0293	17.6792	1.72273e-46	3.44837e-44	UP
ENSGALT00000014937	154.432	9.11966	16.934	9.59724e-34	1.51551e-31	UP
ENSGALT00000044430	243.416	14.5965	16.6763	5.20435e-53	1.15569e-50	UP
ENSGALT00000026552	44.444	2.6908	16.517	1.67463e-10	1.15533e-08	UP
ENSGALT00000024632	22.0419	1.36667	16.1282	2.07051e-05	0.000812874	UP
ENSGALT00000016487	51.2343	3.32424	15.4123	1.50368e-11	1.06852e-09	UP
ENSGALT00000020803	243.866	17.0796	14.2782	3.63719e-50	7.60173e-48	UP
ENSGALT00000006531	51.0676	3.72296	13.7169	1.50368e-11	1.06852e-09	UP
ENSGALT00000024507	36.3188	2.68902	13.5063	2.29192e-08	1.33495e-06	UP
ENSGALT00000015756	69.0624	5.43942	12.6966	1.06164e-14	9.08918e-13	UP
ENSGALT00000004223	21.5295	1.80639	11.9185	3.80101e-05	0.00143289	UP
ENSGALT00000037626	26.983	2.31468	11.6573	9.15977e-06	0.000381755	UP
ENSGALT00000009221	1172.63	101.144	11.5937	1.4774e-223	6.99896e-221	UP
ENSGALT00000015566	485.284	43.8432	11.0686	3.48676e-92	1.05434e-89	UP
ENSGALT00000015522	350.554	31.9973	10.9557	7.38488e-67	2.01834e-64	UP
ENSGALT00000020501	28.1631	2.62026	10.7482	2.8167e-06	0.000128717	UP
ENSGALT00000010834	121.751	11.5991	10.4966	1.74117e-23	2.15179e-21	UP
ENSGALT00000002018	58.8909	5.98231	9.84417	7.21209e-12	5.25632e-10	UP
ENSGALT00000000878	77.83	8.0088	9.71806	2.13464e-14	1.8058e-12	UP
ENSGALT00000039021	147.775	15.2203	9.70907	5.0708e-27	7.06531e-25	UP
ENSGALT00000025553	68.3369	7.04115	9.70536	8.8046e-13	6.72747e-11	UP
ENSGALT00000045592	23.6684	2.63559	8.9803	5.24732e-05	0.00191218	UP
ENSGALT00000038351	245.786	27.9857	8.78256	2.95291e-43	5.59558e-41	UP
ENSGALT00000024114	88.7773	10.7058	8.29245	7.39132e-16	6.60663e-14	UP
ENSGALT00000011126	60.6806	7.32348	8.28576	4.71291e-11	3.28333e-09	UP
ENSGALT00000040063	312.032	38.2143	8.16532	1.99864e-52	4.36994e-50	UP
ENSGALT00000026601	1238.46	154.262	8.02829	2.15084e-202	9.86057e-200	UP
ENSGALT00000035385	26.7178	3.38217	7.8996	3.66536e-05	0.00138912	UP
ENSGALT00000011769	35.6446	4.5164	7.89226	8.99469e-07	4.36289e-05	UP
ENSGALT00000045625	74.2167	9.7571	7.60643	4.97001e-13	3.83879e-11	UP
ENSGALT00000006703	68.3635	9.1213	7.49493	1.4138e-11	1.00969e-09	UP
ENSGALT00000026894	104.52	14.3894	7.26368	2.54709e-17	2.4459e-15	UP
ENSGALT00000038914	343.33	48.2412	7.11695	1.33092e-53	3.00239e-51	UP
ENSGALT00000028082	645.07	91.9864	7.01267	3.00227e-99	9.69732e-97	UP
ENSGALT00000010002	54.8343	7.85301	6.98258	1.31875e-09	8.59726e-08	UP
ENSGALT00000024890	41.8142	6.03038	6.93392	4.31126e-07	2.19612e-05	UP
ENSGALT00000045529	410.618	59.3038	6.92397	6.4419e-63	1.66459e-60	UP
ENSGALT00000009702	65.6996	10.2088	6.43558	2.51877e-10	1.70461e-08	UP
ENSGALT00000019784	51.3382	7.98325	6.43074	6.79559e-09	4.10974e-07	UP
ENSGALT00000020006	976.513	152.263	6.41333	1.70594e-141	6.55267e-139	UP
ENSGALT00000024043	21.5767	3.4089	6.32952	0.000559255	0.0170561	UP
ENSGALT00000025511	17.3861	2.75756	6.30489	0.0015389	0.0425504	UP
ENSGALT00000027917	1572.63	251.988	6.24089	1.2854e-223	6.29933e-221	UP
ENSGALT00000043533	436.544	71.5899	6.09784	4.15335e-62	1.03557e-59	UP
ENSGALT00000000773	24.4387	4.11545	5.93828	0.000344415	0.0110244	UP
ENSGALT00000045937	92.0946	15.9084	5.78905	5.81724e-14	4.80667e-12	UP
ENSGALT00000004577	45.3118	7.93772	5.70842	1.69567e-07	9.12836e-06	UP
ENSGALT00000025051	105.7	18.8488	5.60778	2.19774e-15	1.92804e-13	UP
ENSGALT00000020934	70.1616	12.9146	5.43274	1.8254e-10	1.25327e-08	UP
ENSGALT00000019917	23.1827	4.32353	5.36198	0.000575646	0.017481	UP
ENSGALT00000008786	32.1842	6.00514	5.35944	4.66299e-05	0.0017303	UP
ENSGALT00000017884	80.8689	15.4717	5.22689	2.89148e-11	2.02432e-09	UP
ENSGALT00000000320	23.488	4.51255	5.20504	0.000575646	0.017481	UP
ENSGALT00000028518	198.723	38.6908	5.13618	5.76043e-26	7.87186e-24	UP
ENSGALT00000017413	45.296	8.87187	5.10558	5.26021e-07	2.66043e-05	UP
ENSGALT00000000305	19.1532	3.77818	5.06942	0.00160248	0.0441365	UP
ENSGALT00000014299	171.582	33.8526	5.0685	2.28335e-22	2.72697e-20	UP
ENSGALT00000017890	44.1977	8.80611	5.01898	8.75564e-07	4.27612e-05	UP
ENSGALT00000007525	68.1515	13.6219	5.00308	1.50431e-09	9.71784e-08	UP
ENSGALT00000024089	19.1505	3.86657	4.95284	0.00160248	0.0441365	UP
ENSGALT00000022308	139.076	28.7948	4.8299	6.02162e-18	6.11281e-16	UP
ENSGALT00000012318	43.926	9.43478	4.65575	3.99229e-06	0.000176755	UP
ENSGALT00000026897	1963.49	424.772	4.62246	2.32256e-224	1.17886e-221	UP
ENSGALT00000042798	57.5189	12.6017	4.56438	1.30218e-07	7.06356e-06	UP
ENSGALT00000031147	114.683	25.3696	4.52049	6.35096e-14	5.21733e-12	UP
ENSGALT00000037945	51.7472	11.5268	4.48929	5.71361e-07	2.85922e-05	UP
ENSGALT00000014007	1077.11	240.895	4.47128	1.50462e-120	5.34593e-118	UP
ENSGALT00000019912	46.9961	10.6773	4.4015	2.44154e-06	0.000113396	UP
ENSGALT00000028570	113.663	26.3631	4.31144	2.62636e-13	2.07366e-11	UP
ENSGALT00000006584	11509.2	2683.26	4.28926	0	0	UP
ENSGALT00000044669	73.7501	17.3969	4.23927	6.45357e-09	3.91958e-07	UP
ENSGALT00000027330	68.4225	16.1555	4.23524	2.74779e-08	1.58104e-06	UP
ENSGALT00000022238	52.9566	12.5485	4.22015	1.43842e-06	6.86e-05	UP
ENSGALT00000023329	111.891	27.1638	4.11912	1.6555e-12	1.24486e-10	UP
ENSGALT00000021464	50.642	12.4727	4.06023	3.67115e-06	0.000163045	UP
ENSGALT00000017871	114.597	28.3358	4.04425	9.93483e-13	7.55047e-11	UP
ENSGALT00000044670	1246.91	309.599	4.0275	2.34679e-126	8.55194e-124	UP
ENSGALT00000030815	112.771	28.1168	4.0108	2.4958e-12	1.84741e-10	UP
ENSGALT00000019785	1314.74	329.967	3.98446	7.93227e-132	2.96667e-129	UP
ENSGALT00000010812	69.6805	17.585	3.9625	4.16706e-08	2.35945e-06	UP
ENSGALT00000005844	74.5127	18.835	3.95608	9.89048e-09	5.90603e-07	UP
ENSGALT00000022312	187.37	47.8156	3.9186	7.34106e-20	8.08768e-18	UP
ENSGALT00000009336	127.537	32.9569	3.86981	8.23775e-14	6.72844e-12	UP
ENSGALT00000026595	75.5965	19.546	3.86762	1.48392e-08	8.75079e-07	UP
ENSGALT00000043362	29.2366	7.71797	3.78812	0.000506707	0.0156211	UP
ENSGALT00000044415	91.8688	24.3312	3.77576	7.29173e-10	4.79769e-08	UP
ENSGALT00000046022	38.2138	10.3278	3.70009	0.000101106	0.00350467	UP
ENSGALT00000042593	127.307	35.0797	3.62908	9.98416e-13	7.5476e-11	UP
ENSGALT00000020209	196.854	55.1627	3.56861	1.04626e-18	1.10966e-16	UP
ENSGALT00000018198	28.1308	7.94706	3.53977	0.000803319	0.0234913	UP
ENSGALT00000019442	56.5902	16.0475	3.52642	6.20549e-06	0.00026564	UP
ENSGALT00000023364	453.456	129.37	3.50511	1.22565e-40	2.20492e-38	UP
ENSGALT00000016002	63.1386	18.0998	3.48836	1.37002e-06	6.57794e-05	UP
ENSGALT00000016138	47.9518	13.7626	3.48421	2.05677e-05	0.000811966	UP
ENSGALT00000027103	35.7802	10.3568	3.45475	0.000379214	0.0120568	UP
ENSGALT00000001314	668.975	195.408	3.42348	9.57747e-58	2.30703e-55	UP
ENSGALT00000024040	86.7275	25.483	3.40335	1.43528e-08	8.49926e-07	UP
ENSGALT00000001398	83.4077	24.6395	3.38512	2.41971e-08	1.39792e-06	UP
ENSGALT00000020120	66.5828	19.7379	3.37335	8.0201e-07	3.9577e-05	UP
ENSGALT00000024496	185.117	55.0853	3.36055	1.14612e-16	1.06462e-14	UP
ENSGALT00000019412	68.5967	20.5367	3.3402	7.21006e-07	3.57036e-05	UP
ENSGALT00000006649	45.4566	13.6469	3.33091	4.89594e-05	0.00180262	UP
ENSGALT00000006611	158.87	47.8208	3.32219	2.58032e-14	2.16991e-12	UP
ENSGALT00000007151	34.4965	10.4429	3.30334	0.000582937	0.017627	UP
ENSGALT00000016253	346.592	105.292	3.29172	3.39308e-29	4.87096e-27	UP
ENSGALT00000009812	89.6344	27.2455	3.28988	1.79277e-08	1.05285e-06	UP
ENSGALT00000010972	34.0585	10.3653	3.28582	0.000582937	0.017627	UP
ENSGALT00000006930	655.001	200.992	3.25884	9.45818e-54	2.16806e-51	UP
ENSGALT00000007194	153.043	48.2258	3.17347	4.25524e-13	3.32282e-11	UP
ENSGALT00000007472	62.5149	19.9396	3.13521	4.36396e-06	0.000190247	UP
ENSGALT00000003644	115.166	37.1112	3.10327	6.95295e-10	4.59606e-08	UP
ENSGALT00000017864	92.7362	30.0793	3.08306	6.48643e-08	3.60098e-06	UP
ENSGALT00000036535	117.716	38.5923	3.05025	6.14443e-10	4.08059e-08	UP
ENSGALT00000019819	553.89	186.776	2.96553	2.04126e-40	3.62629e-38	UP
ENSGALT00000005420	55.3449	18.8159	2.94139	3.86252e-05	0.00145223	UP
ENSGALT00000014159	38.0516	12.9895	2.92941	0.00045228	0.014127	UP
ENSGALT00000037633	187.022	63.9272	2.92555	2.05028e-14	1.74482e-12	UP
ENSGALT00000029404	399.241	137.575	2.90199	9.68663e-29	1.37666e-26	UP
ENSGALT00000046093	69.498	24.5278	2.83344	7.40466e-06	0.00031227	UP
ENSGALT00000002682	120.872	43.2636	2.79385	4.80608e-09	3.00899e-07	UP
ENSGALT00000007686	38.2277	13.8374	2.76264	0.000879891	0.0255204	UP
ENSGALT00000042550	218.675	79.5127	2.75019	3.32452e-15	2.88098e-13	UP
ENSGALT00000014953	109.828	40.038	2.74309	4.86071e-08	2.74129e-06	UP
ENSGALT00000000195	79.8737	29.2099	2.73447	3.53955e-06	0.000157693	UP
ENSGALT00000028517	305.866	112.411	2.72096	2.4671e-20	2.80499e-18	UP
ENSGALT00000019895	45.0587	16.573	2.7188	0.000553828	0.0169269	UP
ENSGALT00000039802	1020.47	382.314	2.66919	1.31039e-62	3.32559e-60	UP
ENSGALT00000005564	525.852	198.755	2.64573	1.2811e-32	1.95774e-30	UP
ENSGALT00000022941	44.978	17.3034	2.59937	0.00142458	0.0396983	UP
ENSGALT00000015115	50.2546	19.656	2.55671	0.000486589	0.0150662	UP
ENSGALT00000014372	84.3787	33.3505	2.53006	5.68982e-06	0.000245786	UP
ENSGALT00000015262	112.62	44.5507	2.52791	1.60425e-07	8.66904e-06	UP
ENSGALT00000036719	12600.9	4992.16	2.52414	0	0	UP
ENSGALT00000024139	88.3255	35.3943	2.49547	5.81099e-06	0.00025026	UP
ENSGALT00000018533	49.2964	20.131	2.44878	0.00119224	0.0336193	UP
ENSGALT00000018085	50.8278	20.9273	2.42878	0.000839907	0.0244606	UP
ENSGALT00000014386	352.844	145.502	2.42501	2.51924e-19	2.73308e-17	UP
ENSGALT00000011621	446.448	184.644	2.41789	4.31789e-24	5.43061e-22	UP
ENSGALT00000027128	202.307	83.927	2.41051	9.40842e-12	6.82206e-10	UP
ENSGALT00000018735	64.0841	26.7963	2.39153	0.000147897	0.00500457	UP
ENSGALT00000014365	92.1378	38.8897	2.36921	6.97085e-06	0.000295731	UP
ENSGALT00000025905	343.66	145.536	2.36134	5.08891e-18	5.24084e-16	UP
ENSGALT00000026335	86.2092	36.5632	2.35781	1.93856e-05	0.000767434	UP
ENSGALT00000004234	804.084	341.877	2.35197	3.98065e-40	6.98432e-38	UP
ENSGALT00000026043	90.4477	38.5303	2.34744	1.36966e-05	0.000553001	UP
ENSGALT00000001353	370.868	158.595	2.33846	4.37202e-19	4.67181e-17	UP
ENSGALT00000016604	79.343	34.5199	2.29847	5.33279e-05	0.00193835	UP
ENSGALT00000032169	959.58	420.265	2.28327	9.33624e-45	1.79306e-42	UP
ENSGALT00000041400	924.504	405.924	2.27753	3.90265e-43	7.29795e-41	UP
ENSGALT00000018962	3343.29	1475.01	2.26662	3.51884e-150	1.38916e-147	UP
ENSGALT00000042542	328.538	145.072	2.26465	4.7336e-16	4.31243e-14	UP
ENSGALT00000026507	122.054	54.1134	2.25552	8.95815e-07	4.36004e-05	UP
ENSGALT00000020815	78.8663	34.975	2.25493	7.41103e-05	0.00265304	UP
ENSGALT00000018400	240.135	106.496	2.25487	4.03798e-12	2.97346e-10	UP
ENSGALT00000042585	66.1778	29.6322	2.23331	0.000338853	0.0108708	UP
ENSGALT00000038740	70.4752	31.6774	2.22478	0.000238692	0.00781633	UP
ENSGALT00000011547	281.589	127.777	2.20375	2.22174e-13	1.77389e-11	UP
ENSGALT00000026988	331.066	151.666	2.18286	3.88417e-15	3.34557e-13	UP
ENSGALT00000003775	4454.94	2041.72	2.18195	1.95482e-184	8.68185e-182	UP
ENSGALT00000003144	460.685	212.691	2.16598	3.94835e-20	4.45349e-18	UP
ENSGALT00000042825	85.4949	39.4774	2.16567	0.00010999	0.00379413	UP
ENSGALT00000011976	68.4176	31.6267	2.16329	0.000452484	0.0141024	UP
ENSGALT00000044254	87.4303	40.8213	2.14178	9.19754e-05	0.00321959	UP
ENSGALT00000040984	173.591	81.6146	2.12696	4.00844e-08	2.27872e-06	UP
ENSGALT00000003386	153.442	72.1495	2.12672	2.56755e-07	1.36667e-05	UP
ENSGALT00000011015	60.7361	28.7874	2.10982	0.00144748	0.0402575	UP
ENSGALT00000024341	93.7963	44.4966	2.10794	8.3133e-05	0.00293173	UP
ENSGALT00000033928	506.585	242.589	2.08824	2.15044e-20	2.46468e-18	UP
ENSGALT00000020394	95.5403	45.9973	2.07708	6.96254e-05	0.00249878	UP
ENSGALT00000038284	61.5542	29.7144	2.07153	0.00164205	0.0450519	UP
ENSGALT00000039050	251.813	122.189	2.06085	2.05475e-10	1.39723e-08	UP
ENSGALT00000035078	404.238	196.536	2.05681	5.25474e-16	4.75671e-14	UP
ENSGALT00000013392	142.785	70.315	2.03065	2.81981e-06	0.000128446	UP
ENSGALT00000007080	963.064	475.532	2.02523	7.26709e-35	1.16045e-32	UP
ENSGALT00000026780	890.943	441.589	2.01758	5.14753e-32	7.70071e-30	UP
ENSGALT00000000158	78.4759	39.1156	2.00626	0.000886041	0.0256465	UP
ENSGALT00000018720	182.546	365.725	0.499135	1.24135e-16	1.14559e-14	DOWN
ENSGALT00000013382	54.2702	112.297	0.483274	2.88305e-06	0.000130907	DOWN
ENSGALT00000015145	28.9615	59.9721	0.482916	0.000619788	0.0185441	DOWN
ENSGALT00000043207	174.438	362.456	0.481267	8.93792e-18	8.88292e-16	DOWN
ENSGALT00000037894	80.4499	167.463	0.480404	5.68765e-09	3.51447e-07	DOWN
ENSGALT00000018521	351.055	736.207	0.476843	4.22534e-35	6.82393e-33	DOWN
ENSGALT00000040338	250.282	525.345	0.476415	1.41694e-25	1.88201e-23	DOWN
ENSGALT00000007609	38.5074	81.8736	0.470327	3.75555e-05	0.00141952	DOWN
ENSGALT00000023632	24.3918	52.6647	0.463153	0.000932761	0.0268892	DOWN
ENSGALT00000044622	70.7187	153.449	0.460861	6.41535e-09	3.92995e-07	DOWN
ENSGALT00000007608	70.0075	153.436	0.456265	6.41535e-09	3.92995e-07	DOWN
ENSGALT00000020197	30.2029	66.3539	0.455179	0.000157246	0.00530828	DOWN
ENSGALT00000040292	69.6659	153.11	0.455006	3.8959e-09	2.4829e-07	DOWN
ENSGALT00000045707	27.2391	60.5977	0.449507	0.000270506	0.00877723	DOWN
ENSGALT00000004765	28.8618	64.5289	0.447269	0.000112562	0.00387345	DOWN
ENSGALT00000010917	41.3286	92.4776	0.446904	3.99411e-06	0.000176287	DOWN
ENSGALT00000041182	22.1512	49.9022	0.443892	0.000959109	0.0275928	DOWN
ENSGALT00000020773	422.831	957.298	0.441692	2.84901e-52	6.13487e-50	DOWN
ENSGALT00000005558	40.4224	93.2697	0.433393	1.66248e-06	7.84957e-05	DOWN
ENSGALT00000002634	28.2663	65.6083	0.430834	7.90048e-05	0.00280004	DOWN
ENSGALT00000017633	181.25	421.781	0.429725	8.0363e-25	1.03829e-22	DOWN
ENSGALT00000014844	3130.93	7300.03	0.428893	0	0	DOWN
ENSGALT00000005664	43.7069	102.402	0.426817	3.38657e-07	1.74384e-05	DOWN
ENSGALT00000000857	34.9377	83.7107	0.417362	3.26844e-06	0.000146073	DOWN
ENSGALT00000046070	1107.46	2655.77	0.417001	5.18723e-157	2.10631e-154	DOWN
ENSGALT00000017638	139.902	347.498	0.402598	4.00211e-23	4.82017e-21	DOWN
ENSGALT00000021443	19.245	48.1005	0.4001	0.000264071	0.00860776	DOWN
ENSGALT00000043822	19.2081	48.8501	0.393205	0.000264071	0.00860776	DOWN
ENSGALT00000013191	16.7378	42.9174	0.39	0.000652856	0.0194109	DOWN
ENSGALT00000003484	13.9075	35.7731	0.38877	0.00158113	0.0436331	DOWN
ENSGALT00000023256	28.7109	74.4898	0.385434	2.75177e-06	0.000126564	DOWN
ENSGALT00000023312	69.1989	179.839	0.384782	2.27815e-13	1.80878e-11	DOWN
ENSGALT00000001476	512.345	1360.15	0.376683	3.42693e-95	1.05877e-92	DOWN
ENSGALT00000036163	6279.26	16989	0.369607	0	0	DOWN
ENSGALT00000001852	25.9669	71.6784	0.36227	1.30239e-06	6.27444e-05	DOWN
ENSGALT00000046187	115.128	319.584	0.360243	6.32517e-25	8.24709e-23	DOWN
ENSGALT00000027100	44.1644	123.766	0.356838	2.04438e-10	1.39686e-08	DOWN
ENSGALT00000022274	27.7033	78.2893	0.353858	2.88963e-07	1.52102e-05	DOWN
ENSGALT00000015079	2353.95	6784.97	0.346936	0	0	DOWN
ENSGALT00000011524	3020.28	8760.6	0.344757	0	0	DOWN
ENSGALT00000038895	6154.85	17894.4	0.343954	0	0	DOWN
ENSGALT00000036713	13.9076	41.0828	0.338526	0.000132395	0.00451222	DOWN
ENSGALT00000040327	12.9799	38.6937	0.335453	0.000231569	0.00760058	DOWN
ENSGALT00000015077	2946.12	8817.39	0.334126	0	0	DOWN
ENSGALT00000042430	24.786	74.4167	0.33307	1.8443e-07	9.891e-06	DOWN
ENSGALT00000023956	43.7513	132.1	0.331198	2.47464e-12	1.84134e-10	DOWN
ENSGALT00000044055	27.1237	82.245	0.329791	5.46552e-08	3.05811e-06	DOWN
ENSGALT00000009422	64.5486	198.753	0.324768	3.43137e-18	3.55961e-16	DOWN
ENSGALT00000039564	15.8021	49.0409	0.322223	1.16895e-05	0.00047602	DOWN
ENSGALT00000039767	16.3962	52.4657	0.312513	6.64237e-06	0.000282639	DOWN
ENSGALT00000031540	15.027	50.0968	0.299959	7.48265e-06	0.000314625	DOWN
ENSGALT00000043264	9.95607	33.4446	0.297688	0.000208926	0.00690525	DOWN
ENSGALT00000020897	125.724	433.456	0.29005	4.54816e-43	8.3946e-41	DOWN
ENSGALT00000005663	8.00946	27.7462	0.288669	0.00144803	0.0401942	DOWN
ENSGALT00000011516	472.906	1662.49	0.284456	5.65375e-164	2.36327e-161	DOWN
ENSGALT00000010224	10.8168	38.2873	0.282517	4.73041e-05	0.00175074	DOWN
ENSGALT00000031541	9.60144	34.3992	0.279118	0.000131138	0.00448011	DOWN
ENSGALT00000026025	295.838	1101.51	0.268575	8.57794e-116	2.90261e-113	DOWN
ENSGALT00000022669	93.4114	351.057	0.266086	3.3188e-38	5.54904e-36	DOWN
ENSGALT00000015358	7.059	26.755	0.263839	0.00103022	0.0295192	DOWN
ENSGALT00000027063	46.218	176.503	0.261854	4.35253e-20	4.87072e-18	DOWN
ENSGALT00000004728	109.342	424.37	0.257657	2.56278e-47	5.27859e-45	DOWN
ENSGALT00000009519	17.121	66.7182	0.256617	2.39623e-08	1.39001e-06	DOWN
ENSGALT00000017294	52.1603	209.806	0.248612	1.61332e-24	2.04718e-22	DOWN
ENSGALT00000016991	186.022	768.883	0.241938	4.20991e-89	1.24649e-86	DOWN
ENSGALT00000023648	37.4012	159.9	0.233904	5.70578e-20	6.3352e-18	DOWN
ENSGALT00000015073	42.016	184.214	0.228083	1.94935e-23	2.36788e-21	DOWN
ENSGALT00000019144	79.8548	358.509	0.222741	1.4061e-45	2.77549e-43	DOWN
ENSGALT00000045371	7.16436	32.2972	0.221826	5.59712e-05	0.00202408	DOWN
ENSGALT00000040636	28.2029	130.277	0.216484	1.20712e-17	1.19136e-15	DOWN
ENSGALT00000021478	15.0565	70.1013	0.214782	4.83934e-10	3.24418e-08	DOWN
ENSGALT00000018092	5.62596	26.5664	0.21177	0.00016019	0.00538207	DOWN
ENSGALT00000012325	51.5202	245.182	0.21013	5.16804e-33	8.07123e-31	DOWN
ENSGALT00000004762	18.9306	95.7289	0.197752	2.8547e-14	2.38653e-12	DOWN
ENSGALT00000022096	46.2872	234.751	0.197176	6.45461e-33	9.97097e-31	DOWN
ENSGALT00000008177	2499.41	13244.9	0.188707	0	0	DOWN
ENSGALT00000045496	5.65482	30.7996	0.1836	1.90925e-05	0.00075794	DOWN
ENSGALT00000009580	5.92676	32.4228	0.182796	6.41308e-06	0.000273702	DOWN
ENSGALT00000023517	38.7704	234.678	0.165207	6.75865e-37	1.10407e-34	DOWN
ENSGALT00000005687	6.04905	36.7769	0.16448	2.36878e-06	0.000110378	DOWN
ENSGALT00000000384	331.793	2059.5	0.161104	1.45040677760773e-317	9.81580053352222e-315	DOWN
ENSGALT00000005318	16.5058	108.9	0.151568	1.97719e-18	2.06617e-16	DOWN
ENSGALT00000022711	16.8345	116.733	0.144214	2.13904e-20	2.47155e-18	DOWN
ENSGALT00000022305	9.28494	71.0204	0.130736	1.94845e-13	1.56448e-11	DOWN
ENSGALT00000027351	2.90311	23.8211	0.121871	2.11035e-05	0.000826234	DOWN
ENSGALT00000021652	163.374	1507.75	0.108356	6.55611e-283	4.05111e-280	DOWN
ENSGALT00000004043	1.52865	14.7618	0.103554	0.00110733	0.0316011	DOWN
ENSGALT00000040488	28.101	434.896	0.0646154	1.69048e-97	5.33891e-95	DOWN
ENSGALT00000017862	235.7	3753.72	0.062791	0	0	DOWN
ENSGALT00000043959	1.06214	21.5426	0.0493042	1.47309e-05	0.000593076	DOWN
ENSGALT00000010127	538.789	19265.5	0.0279665	0	0	DOWN
ENSGALT00000000109	1.03091	48.8441	0.0211061	3.09814e-13	2.43264e-11	DOWN
ENSGALT00000003855	1.1914	103.202	0.0115443	1.9446e-29	2.84914e-27	DOWN
ENSGALT00000019398	0.1921	24.3065	0.00790324	2.85995e-07	1.51099e-05	DOWN
ENSGALT00000028526	1e-05	148.893	6.71623e-08	7.62743e-45	1.48495e-42	DOWN
ENSGALT00000042295	1e-05	1684.31	5.93715e-09	0	0	DOWN
