# Supplementary material for: Transcriptome profile of liver at different physiological stages reveals potential mode for lipid metabolism in laying hens
Source: BMC Genomics. 2015 Oct 9;16:763. doi: 10.1186/s12864-015-1943-0 (PMC4600267; doi:10.1186/s12864-015-1943-0)
Supplement: Additional file 5: Table S5. — Gene ontology annotation clusters of SDE hepatic genes between juvenile and egg laying hens. (XLSX 112 kb) [file 12864_2015_1943_MOESM5_ESM.xlsx]

## Sheet: Clusters
Additional file 5: Table S5 Gene ontology annotation clusters of SDE hepatic genes between juvenile and egg laying hens
Category	Term	Count	%	PValue	Genes	List Total	Pop Hits	Pop Total	Fold Enrichment	Benjamini
Annotation Cluster 1 Enrichment Score: 3.027
GOTERM_BP_FAT	GO:0016125~sterol metabolic process	11	1.39064	1.67717e-07	APOB, APOA1, HMGCR, CYP7A1, LCAT, INSIG1, FDPS, LSS, SC4MOL, VLDLR, DHCR24	367	21	5798	8.27533	0.000131146
GOTERM_BP_FAT	GO:0008203~cholesterol metabolic process	10	1.26422	7.57829e-07	APOB, APOA1, HMGCR, CYP7A1, LCAT, INSIG1, FDPS, LSS, VLDLR, DHCR24	367	19	5798	8.31493	0.000395004
SP_PIR_KEYWORDS	lipid metabolism	8	1.01138	1.14816e-05	FAR1, APOB, APOA1, LCAT, INSIG1, ACSBG2, AACS, VLDLR	245	13	3361	8.44207	0.00326693
GOTERM_BP_FAT	GO:0008202~steroid metabolic process	13	1.64349	8.40099e-05	OSBPL3, HMGCR, FDPS, LSS, SC4MOL, APOB, APOA1, LCAT, CYP7A1, INSIG1, OSBPL10, VLDLR, DHCR24	367	53	5798	3.87507	0.0144936
SP_PIR_KEYWORDS	cholesterol metabolism	5	0.632111	0.000796611	APOB, APOA1, LCAT, INSIG1, VLDLR	245	7	3361	9.79883	0.0444087
GOTERM_BP_FAT	GO:0006869~lipid transport	10	1.26422	0.000829289	APOB, TPRXL, APOA1, PPARG, ANXA1, ATP11A, CETP, VTG2, ATP8B3, VLDLR	367	41	5798	3.85326	0.102488
GOTERM_BP_FAT	GO:0016126~sterol biosynthetic process	5	0.632111	0.000892126	HMGCR, FDPS, LSS, SC4MOL, DHCR24	367	8	5798	9.87398	0.101813
SP_PIR_KEYWORDS	steroid metabolism	5	0.632111	0.00150273	APOB, APOA1, LCAT, INSIG1, VLDLR	245	8	3361	8.57398	0.0689419
GOTERM_CC_FAT	GO:0032994~protein-lipid complex	5	0.632111	0.0015502	APOB, APOA1, CETP, APOVLDLII, VLDLR	243	9	3811	8.71285	0.163401
GOTERM_CC_FAT	GO:0034358~plasma lipoprotein particle	5	0.632111	0.0015502	APOB, APOA1, CETP, APOVLDLII, VLDLR	243	9	3811	8.71285	0.163401
GOTERM_BP_FAT	GO:0010876~lipid localization	10	1.26422	0.00167639	APOB, TPRXL, APOA1, PPARG, ANXA1, ATP11A, CETP, VTG2, ATP8B3, VLDLR	367	45	5798	3.51075	0.170916
GOTERM_BP_FAT	GO:0006695~cholesterol biosynthetic process	4	0.505689	0.00432319	HMGCR, FDPS, LSS, DHCR24	367	6	5798	10.5322	0.328738
SP_PIR_KEYWORDS	vldl	3	0.379267	0.0285574	APOB, APOVLDLII, VLDLR	245	4	3361	10.2888	0.367921
GOTERM_CC_FAT	GO:0034361~very-low-density lipoprotein particle	3	0.379267	0.0353395	APOB, APOVLDLII, VLDLR	243	5	3811	9.40988	0.424018
GOTERM_CC_FAT	GO:0034385~triglyceride-rich lipoprotein particle	3	0.379267	0.0353395	APOB, APOVLDLII, VLDLR	243	5	3811	9.40988	0.424018
GOTERM_BP_FAT	GO:0006694~steroid biosynthetic process	5	0.632111	0.0462546	HMGCR, FDPS, LSS, SC4MOL, DHCR24	367	22	5798	3.59054	0.828564
SP_PIR_KEYWORDS	lipid transport	3	0.379267	0.109929	APOB, APOA1, VLDLR	245	8	3361	5.14439	0.634228
Annotation Cluster 2 Enrichment Score: 2.734
GOTERM_BP_FAT	GO:0045087~innate immune response	10	1.26422	2.44231e-05	TLR2-1, TLR2-2, IL18R1, CATHL2, IL1R1, MYD88, IL1RL1, SAMHD1, TLR3, TLR4	367	27	5798	5.85125	0.00761052
SP_PIR_KEYWORDS	innate immunity	4	0.505689	0.00338706	TLR2-1, TLR2-2, CATHL2, SAMHD1	245	5	3361	10.9747	0.101869
SP_PIR_KEYWORDS	immune response	4	0.505689	0.0757901	TLR2-1, TLR2-2, CATHL2, SAMHD1	245	14	3361	3.91953	0.551674
Annotation Cluster 3 Enrichment Score: 2.684
GOTERM_CC_FAT	GO:0005576~extracellular region	54	6.8268	0.000170177	IL18, FST, APOVLDLII, GPC4, GPC5, APOB, WNT4, APOA1, GPC3, HPSE, CETP, TSKU, GPC1, CYR61, OGCHI, F10, STC2, MFI2, DNASE2B, GAL1, ADM, WFDC2, ADAMTS5, CL2, FMOD, COL3A1, GAL2, GAL4, TIMP2, GAL10, GAL7, CALCA, LAMB3, PLA2G12A, COL6A3, COL6A1, QSOX1, PCSK5, SPP2, ANGPTL4, FN1, COL4A2, LGALS1, CCDC80, CCL19, NID1, A2ML1, ANXA2, CATHL2, CNTF, SFRP1, IGFBP2, VLDLR, BMP6	243	518	3811	1.63492	0.0383878
SP_PIR_KEYWORDS	signal	55	6.95322	0.000344067	TPRXL, NRP1, FST, LL, APOVLDLII, SDC4, WNT4, APOA1, P4HA2, HPSE, LCAT, GPC1, TSKU, CYR61, OGCHI, F10, GZMA, MFI2, SDK2, DNASE2B, GAL1, PRNP, CL2, FMOD, IL1R1, COL3A1, GAL2, GAL4, CDH1, CDH2, TIMP2, GAL10, SERPINH1, GAL7, CALCA, TLR2-1, TLR2-2, LY6E, ICOS, COL6A3, COL6A1, IL2RG, VTG2, LECT2, QSOX1, SPP2, BCKDHB, CCDC80, CATHL2, PRLR, SFRP1, CD300A, NTRK2, IGFBP2, VLDLR	245	478	3361	1.57847	0.0321634
SP_PIR_KEYWORDS	disulfide bond	42	5.30973	0.000649727	FMOD, TPRXL, NRP1, FST, COL3A1, GAL2, GAL4, APOVLDLII, GAL10, TIMP2, GAL7, P2RY8, TLR2-1, CALCA, TLR2-2, LY6E, LCAT, COL6A3, COL6A1, VTG2, ODZ2, SPP2, GLRX, CYR61, FN1, F10, LGALS1, SDK2, S100A11, COLEC12, GDPD5, FZD2, ST6GALNAC1, GAL1, CATHL2, PRLR, SFRP1, NTRK2, PRNP, IGFBP2, VLDLR, CL2	245	343	3361	1.6798	0.0452522
UP_SEQ_FEATURE	signal peptide	54	6.8268	0.000816117	TPRXL, NRP1, FST, LL, APOVLDLII, SDC4, WNT4, APOA1, P4HA2, HPSE, LCAT, TSKU, GPC1, CYR61, OGCHI, F10, GZMA, MFI2, SDK2, DNASE2B, GAL1, PRNP, FMOD, IL1R1, COL3A1, GAL2, GAL4, CDH1, CDH2, TIMP2, GAL10, SERPINH1, GAL7, CALCA, TLR2-1, TLR2-2, LY6E, ICOS, COL6A3, COL6A1, IL2RG, VTG2, LECT2, QSOX1, SPP2, BCKDHB, CCDC80, CATHL2, PRLR, SFRP1, CD300A, NTRK2, IGFBP2, VLDLR	161	476	2121	1.49452	0.385791
SP_PIR_KEYWORDS	Secreted	29	3.66625	0.00227481	FMOD, IL18, FST, COL3A1, GAL2, GAL4, GAL10, TIMP2, GAL7, CALCA, WNT4, APOB, APOA1, HPSE, COL6A3, COL6A1, TSKU, GPC1, SPP2, CYR61, FN1, F10, CCDC80, ANXA2, GAL1, CATHL2, SFRP1, IGFBP2, CL2	245	222	3361	1.79204	0.0885539
UP_SEQ_FEATURE	disulfide bond	38	4.80405	0.00519924	FMOD, NRP1, FST, COL3A1, GAL2, GAL4, APOVLDLII, GAL10, TIMP2, GAL7, P2RY8, TLR2-1, CALCA, TLR2-2, LY6E, LCAT, COL6A3, ODZ2, SPP2, GLRX, CYR61, FN1, F10, LGALS1, SDK2, COLEC12, GDPD5, FZD2, ST6GALNAC1, GAL1, CATHL2, PRLR, SFRP1, NTRK2, PRNP, IGFBP2, VLDLR, CL2	161	328	2121	1.52625	0.789027
UP_SEQ_FEATURE	glycosylation site:N-linked (GlcNAc...)	42	5.30973	0.0257783	FMOD, TPRXL, NRP1, FST, COL3A1, CDH1, CDH2, SDC4, SERPINH1, EPHB1, P2RY8, TLR2-1, TLR2-2, SLC11A1, CEPT1, WNT4, APOB, P4HA2, LY6E, HPSE, SLC2A2, LCAT, COL6A3, COL6A1, VTG2, QSOX1, SCNN1A, GPC1, TSKU, ODZ2, FN1, F10, FUT10, SDK2, GDPD5, FZD2, ST6GALNAC1, PRLR, SFRP1, NTRK2, PRNP, VLDLR	161	410	2121	1.34952	0.979715
SP_PIR_KEYWORDS	glycoprotein	42	5.30973	0.0356506	FMOD, TPRXL, NRP1, FST, COL3A1, CDH1, CDH2, SDC4, SERPINH1, EPHB1, P2RY8, TLR2-1, TLR2-2, SLC11A1, CEPT1, WNT4, APOB, P4HA2, LY6E, HPSE, SLC2A2, LCAT, COL6A3, COL6A1, VTG2, QSOX1, SCNN1A, GPC1, TSKU, ODZ2, FN1, F10, FUT10, SDK2, GDPD5, FZD2, ST6GALNAC1, PRLR, SFRP1, NTRK2, PRNP, VLDLR	245	430	3361	1.33993	0.403871
Annotation Cluster 4 Enrichment Score: 2.656
Category	Term	Count	%	PValue	Genes	List Total	Pop Hits	Pop Total	Fold Enrichment	Benjamini
GOTERM_BP_FAT	GO:0016053~organic acid biosynthetic process	14	1.76991	3.20862e-05	ASL2, ASS1, SCD, FADS1, FADS2, ACACB, ASL1, SC4MOL, DHFR, MTR, FASN, ELOVL6, PSAT1, PRODH	367	56	5798	3.94959	0.00714345
GOTERM_BP_FAT	GO:0046394~carboxylic acid biosynthetic process	14	1.76991	3.20862e-05	ASL2, ASS1, SCD, FADS1, FADS2, ACACB, ASL1, SC4MOL, DHFR, MTR, FASN, ELOVL6, PSAT1, PRODH	367	56	5798	3.94959	0.00714345
GOTERM_BP_FAT	GO:0008652~cellular amino acid biosynthetic process	7	0.884956	0.00308746	DHFR, ASL2, ASS1, MTR, ASL1, PSAT1, PRODH	367	24	5798	4.60786	0.275604
GOTERM_BP_FAT	GO:0006631~fatty acid metabolic process	10	1.26422	0.00310801	SCD, FADS1, ACSBG2, FASN, ETFDH, FADS2, ACACB, ELOVL6, AACS, SC4MOL	367	49	5798	3.22416	0.262346
SP_PIR_KEYWORDS	lipid synthesis	6	0.758534	0.00317567	FAR1, SCD, FDPS, FASN, ELOVL6, SC4MOL	245	15	3361	5.48735	0.107129
GOTERM_BP_FAT	GO:0006633~fatty acid biosynthetic process	7	0.884956	0.00697748	SCD, FADS1, FASN, FADS2, ACACB, ELOVL6, SC4MOL	367	28	5798	3.94959	0.421636
GOTERM_BP_FAT	GO:0009309~amine biosynthetic process	8	1.01138	0.0190455	DHFR, ASL2, ASS1, MTR, ASL1, PSAT1, AGMAT, PRODH	367	44	5798	2.87243	0.645501
SP_PIR_KEYWORDS	Fatty acid biosynthesis	3	0.379267	0.134804	SCD, FASN, ELOVL6	245	9	3361	4.57279	0.692438
Annotation Cluster 5 Enrichment Score: 2.294
GOTERM_BP_FAT	GO:0009617~response to bacterium	12	1.51707	6.30706e-05	GAL1, TLR2-2, SLC11A1, CATHL2, MYD88, TAP2, GAL2, GAL4, TLR4, GAL10, GAL7, IRG1	367	44	5798	4.30865	0.012255
GOTERM_BP_FAT	GO:0006952~defense response	17	2.14918	0.00013198	IL18R1, NFKBIZ, IL1R1, IL1RL1, GAL2, SAMHD1, TLR3, TLR4, GAL4, GAL10, GAL7, TLR2-1, GAL1, TLR2-2, CATHL2, MYD88, FN1	367	90	5798	2.98414	0.0204314
SP_PIR_KEYWORDS	antibiotic	6	0.758534	0.0043496	GAL1, CATHL2, GAL2, GAL4, GAL10, GAL7	245	16	3361	5.14439	0.106796
GOTERM_BP_FAT	GO:0042742~defense response to bacterium	7	0.884956	0.00474473	GAL1, CATHL2, GAL2, GAL4, TLR4, GAL10, GAL7	367	26	5798	4.25341	0.3385
SP_PIR_KEYWORDS	Antimicrobial	6	0.758534	0.00756774	GAL1, CATHL2, GAL2, GAL4, GAL10, GAL7	245	18	3361	4.57279	0.143279
SP_PIR_KEYWORDS	defensin	5	0.632111	0.0114837	GAL1, GAL2, GAL4, GAL10, GAL7	245	13	3361	5.2763	0.197042
PIR_SUPERFAMILY	PIRSF001878:crotamine	4	0.505689	0.0208747	GAL1, GAL2, GAL4, GAL7	172	8	2137	6.21221	0.983303
INTERPRO	IPR001855:Beta defensin	4	0.505689	0.0436715	GAL1, GAL2, GAL10, GAL7	312	12	4557	4.86859	0.92553
UP_SEQ_FEATURE	sequence variant	6	0.758534	0.166284	DMD, GAL2, GAL4, VTG2, ASL1, GAL7	161	39	2121	2.02676	0.999281
Annotation Cluster 6 Enrichment Score: 2.282
GOTERM_BP_FAT	GO:0019637~organophosphate metabolic process	16	2.02276	2.66372e-05	GPD2, GPD1, PIK3C2G, PLEK, PIK3CD, PISD, CHPT1, PLA2G4A, CEPT1, GATA6, PLA2G12A, AGPAT9, FABP3, MBOAT2, CETP, GK5	367	71	5798	3.56019	0.00691946
GOTERM_BP_FAT	GO:0006644~phospholipid metabolic process	13	1.64349	0.000637145	PIK3C2G, PLEK, PIK3CD, PISD, CHPT1, CEPT1, PLA2G4A, GATA6, PLA2G12A, AGPAT9, FABP3, MBOAT2, CETP	367	65	5798	3.15967	0.0866346
GOTERM_BP_FAT	GO:0046486~glycerolipid metabolic process	8	1.01138	0.013134	APOB, PIK3C2G, PLEK, PIK3CD, AGPAT9, FABP3, CETP, CHPT1	367	41	5798	3.08261	0.548551
GOTERM_BP_FAT	GO:0006650~glycerophospholipid metabolic process	6	0.758534	0.042663	PIK3C2G, PLEK, PIK3CD, FABP3, CETP, CHPT1	367	31	5798	3.05775	0.818182
GOTERM_BP_FAT	GO:0030384~phosphoinositide metabolic process	3	0.379267	0.408861	PIK3C2G, PLEK, PIK3CD	367	22	5798	2.15432	0.999058
Annotation Cluster 7 Enrichment Score: 2.163
KEGG_PATHWAY	gga01040:Biosynthesis of unsaturated fatty acids	7	0.884956	0.00143502	PECR, SCD, FADS1, ELOVL2, FADS2, ELOVL6, ACAA1	251	17	3126	5.12819	0.0414787
GOTERM_BP_FAT	GO:0006633~fatty acid biosynthetic process	7	0.884956	0.00697748	SCD, FADS1, FASN, FADS2, ACACB, ELOVL6, SC4MOL	367	28	5798	3.94959	0.421636
GOTERM_MF_FAT	GO:0016717~oxidoreductase activity, acting on paired donors, with oxidation of a pair of donors resulting in the reduction of molecular oxygen to two molecules of water	3	0.379267	0.0323282	SCD, FADS1, FADS2	401	5	6610	9.89027	0.693654
Annotation Cluster 8 Enrichment Score: 2.103
GOTERM_CC_FAT	GO:0005792~microsome	8	1.01138	0.00391808	APOB, CYP1A1, HMGCR, CYP2H1, DMD, CYP7A1, ACSBG2, CYP1A4	243	33	3811	3.80197	0.202068
GOTERM_CC_FAT	GO:0042598~vesicular fraction	8	1.01138	0.00467279	APOB, CYP1A1, HMGCR, CYP2H1, DMD, CYP7A1, ACSBG2, CYP1A4	243	34	3811	3.69015	0.193823
GOTERM_CC_FAT	GO:0005624~membrane fraction	14	1.76991	0.00980307	MYO1A, PLEK, CYP1A1, CYP2H1, HMGCR, CALD1, ACSBG2, CYP1A4, AMPH, APOB, PGP, DMD, CYP7A1, SCNN1A	243	100	3811	2.19564	0.276526
GOTERM_CC_FAT	GO:0000267~cell fraction	16	2.02276	0.0126669	MYO1A, PLEK, CYP1A1, CYP2H1, HMGCR, CALD1, ACSBG2, CYP1A4, HSP70, PKIA, AMPH, APOB, PGP, CYP7A1, DMD, SCNN1A	243	126	3811	1.99151	0.306843
GOTERM_CC_FAT	GO:0005626~insoluble fraction	14	1.76991	0.0134508	MYO1A, PLEK, CYP1A1, CYP2H1, HMGCR, CALD1, ACSBG2, CYP1A4, AMPH, APOB, PGP, DMD, CYP7A1, SCNN1A	243	104	3811	2.11119	0.267629
Annotation Cluster 9 Enrichment Score: 1.867
GOTERM_MF_FAT	GO:0043395~heparan sulfate proteoglycan binding	4	0.505689	0.00640981	GPC4, GPC5, GPC3, GPC1	401	7	6610	9.41931	0.626134
GOTERM_MF_FAT	GO:0043394~proteoglycan binding	4	0.505689	0.00979921	GPC4, GPC5, GPC3, GPC1	401	8	6610	8.2419	0.577242
GOTERM_MF_FAT	GO:0001948~glycoprotein binding	4	0.505689	0.0399469	GPC4, GPC5, GPC3, GPC1	401	13	6610	5.07194	0.695187
Annotation Cluster 10 Enrichment Score: 1.833
SMART	SM00255:TIR	8	1.01138	2.76878e-05	TLR2-1, TLR2-2, IL18R1, IL1R1, MYD88, IL1RL1, TLR3, TLR4	162	16	2507	7.73765	0.00397917
INTERPRO	IPR000157:Toll-Interleukin receptor	8	1.01138	4.31324e-05	TLR2-1, TLR2-2, IL18R1, IL1R1, MYD88, IL1RL1, TLR3, TLR4	312	16	4557	7.30288	0.0296584
INTERPRO	IPR017241:Toll-like receptor	3	0.379267	0.04045	TLR2-1, TLR2-2, TLR4	312	5	4557	8.76346	0.943983
INTERPRO	IPR001611:Leucine-rich repeat	7	0.884956	0.0416906	TLR2-1, TLR2-2, FMOD, NTRK2, TLR3, TLR4, TSKU	312	38	4557	2.69054	0.932941
PIR_SUPERFAMILY	PIRSF037595:Toll-like_receptor	3	0.379267	0.0541859	TLR2-1, TLR2-2, TLR4	172	5	2137	7.45465	0.995501
SMART	SM00082:LRRCT	5	0.632111	0.0556907	TLR2-1, TLR2-2, NTRK2, TLR3, TLR4	162	23	2507	3.3642	0.872909
SP_PIR_KEYWORDS	leucine-rich repeat	7	0.884956	0.0658983	TLR2-1, TLR2-2, FMOD, NTRK2, TLR3, TLR4, TSKU	245	40	3361	2.40071	0.513039
INTERPRO	IPR000483:Cysteine-rich flanking region, C-terminal	5	0.632111	0.0673211	TLR2-1, TLR2-2, NTRK2, TLR3, TLR4	312	23	4557	3.17517	0.960958
KEGG_PATHWAY	gga04620:Toll-like receptor signaling pathway	10	1.26422	0.125021	TLR2-1, TLR2-2, FOS, MYD88, MAP3K8, PIK3CD, TLR3, MAPK11, TLR4, PIK3R1	251	73	3126	1.70605	0.604274
GOTERM_BP_FAT	GO:0006954~inflammatory response	5	0.632111	0.139994	TLR2-1, TLR2-2, NFKBIZ, TLR4, FN1	367	32	5798	2.46849	0.977729
Annotation Cluster 11 Enrichment Score: 1.716
GOTERM_BP_FAT	GO:0016054~organic acid catabolic process	7	0.884956	0.00834104	KYNU, BCKDHB, ETFDH, HGD, PAH, IRG1, PRODH	367	29	5798	3.8134	0.464103
GOTERM_BP_FAT	GO:0046395~carboxylic acid catabolic process	7	0.884956	0.00834104	KYNU, BCKDHB, ETFDH, HGD, PAH, IRG1, PRODH	367	29	5798	3.8134	0.464103
GOTERM_BP_FAT	GO:0009074~aromatic amino acid family catabolic process	3	0.379267	0.0114245	KYNU, HGD, PAH	367	3	5798	15.7984	0.527059
GOTERM_BP_FAT	GO:0019439~aromatic compound catabolic process	3	0.379267	0.0218976	KYNU, HGD, PAH	367	4	5798	11.8488	0.672754
GOTERM_BP_FAT	GO:0009063~cellular amino acid catabolic process	5	0.632111	0.0338121	KYNU, BCKDHB, HGD, PAH, PRODH	367	20	5798	3.94959	0.79449
GOTERM_BP_FAT	GO:0009072~aromatic amino acid family metabolic process	4	0.505689	0.0358179	KYNU, HGD, PAH, HPD	367	12	5798	5.26612	0.794978
GOTERM_BP_FAT	GO:0009310~amine catabolic process	5	0.632111	0.0462546	KYNU, BCKDHB, HGD, PAH, PRODH	367	22	5798	3.59054	0.828564
Annotation Cluster 12 Enrichment Score: 1.711
GOTERM_MF_FAT	GO:0004857~enzyme inhibitor activity	15	1.89633	0.00343894	CAST, ANXA1, TIMP2, APOVLDLII, PKIA, SERPINH1, A2ML1, ANXA2, SERPINE2, SERPINF2, SERPINA5, COL6A3, SERPINA3, SERPINB1, WFDC2	401	103	6610	2.40055	0.50478
GOTERM_MF_FAT	GO:0030414~peptidase inhibitor activity	11	1.39064	0.0200343	CAST, SERPINE2, SERPINF2, SERPINA5, COL6A3, SERPINA3, SERPINB1, TIMP2, SERPINH1, A2ML1, WFDC2	401	79	6610	2.29521	0.643751
GOTERM_MF_FAT	GO:0004866~endopeptidase inhibitor activity	10	1.26422	0.033501	CAST, SERPINE2, SERPINF2, SERPINA5, COL6A3, SERPINA3, SERPINB1, TIMP2, SERPINH1, A2ML1	401	74	6610	2.22754	0.686059
GOTERM_MF_FAT	GO:0004867~serine-type endopeptidase inhibitor activity	7	0.884956	0.0622672	SERPINE2, SERPINF2, SERPINA5, COL6A3, SERPINA3, SERPINB1, SERPINH1	401	47	6610	2.45503	0.792749
Annotation Cluster 13 Enrichment Score:1.690
GOTERM_MF_FAT	GO:0005319~lipid transporter activity	6	0.758534	0.00718343	APOB, TPRXL, ATP11A, CETP, VTG2, ATP8B3	401	21	6610	4.70965	0.586222
INTERPRO	IPR015255:Vitellinogen, open beta-sheet	3	0.379267	0.0133009	APOB, TPRXL, VTG2	312	3	4557	14.6058	0.736892
INTERPRO	IPR011030:Vitellinogen, superhelical	3	0.379267	0.0254057	APOB, TPRXL, VTG2	312	4	4557	10.9543	0.864097
SMART	SM00638:LPD_N	3	0.379267	0.0360396	APOB, TPRXL, VTG2	162	5	2507	9.28519	0.928836
INTERPRO	IPR001747:Lipid transport protein, N-terminal	3	0.379267	0.04045	APOB, TPRXL, VTG2	312	5	4557	8.76346	0.943983
Annotation Cluster 14	Enrichment Score: 1.687600246498314
SMART	SM00255:TIR	8	1.01138	2.76878e-05	TLR2-1, TLR2-2, IL18R1, IL1R1, MYD88, IL1RL1, TLR3, TLR4	162	16	2507	7.73765	0.00397917
INTERPRO	IPR000157:Toll-Interleukin receptor	8	1.01138	4.31324e-05	TLR2-1, TLR2-2, IL18R1, IL1R1, MYD88, IL1RL1, TLR3, TLR4	312	16	4557	7.30288	0.0296584
INTERPRO	IPR004075:Interleukin-1 receptor, type I/Toll precursor	5	0.632111	0.00478181	TLR2-1, TLR2-2, IL18R1, IL1R1, IL1RL1	312	11	4557	6.63899	0.672162
INTERPRO	IPR015621:Interleukin-1 receptor	3	0.379267	0.0133009	IL18R1, IL1R1, IL1RL1	312	3	4557	14.6058	0.736892
INTERPRO	IPR004074:Interleukin-1 receptor, type I and type II	3	0.379267	0.0133009	IL18R1, IL1R1, IL1RL1	312	3	4557	14.6058	0.736892
GOTERM_MF_FAT	GO:0019966~interleukin-1 binding	3	0.379267	0.0323282	IL18R1, IL1R1, IL1RL1	401	5	6610	9.89027	0.693654
GOTERM_MF_FAT	GO:0004908~interleukin-1 receptor activity	3	0.379267	0.0323282	IL18R1, IL1R1, IL1RL1	401	5	6610	9.89027	0.693654
GOTERM_MF_FAT	GO:0004896~cytokine receptor activity	6	0.758534	0.0412785	IL18R1, IL1R1, PRLR, IL1RL1, IL2RG, TMPRSS6	401	32	6610	3.09071	0.690459
GOTERM_MF_FAT	GO:0019955~cytokine binding	8	1.01138	0.0505435	IL18R1, TNFRSF1B, IL1R1, CCR5, PRLR, IL1RL1, IL2RG, TMPRSS6	401	56	6610	2.35483	0.733551
GOTERM_MF_FAT	GO:0019838~growth factor binding	6	0.758534	0.20451	IL18R1, IL1R1, IL1RL1, NTRK2, IGFBP2, CYR61	401	52	6610	1.90198	0.961472
SMART	SM00409:IG	7	0.884956	0.524895	IL18R1, IL1R1, IL1RL1, CD300A, SDK2, MYOM1, TAPBPL	162	90	2507	1.20364	0.998171
INTERPRO	IPR003599:Immunoglobulin subtype	7	0.884956	0.584973	IL18R1, IL1R1, IL1RL1, CD300A, SDK2, MYOM1, TAPBPL	312	90	4557	1.136	0.999998
INTERPRO	IPR013151:Immunoglobulin	3	0.379267	0.832292	IL1R1, IL1RL1, SDK2	312	46	4557	0.95255	1
Annotation Cluster 15 Enrichment Score:1.685
GOTERM_BP_FAT	GO:0008652~cellular amino acid biosynthetic process	7	0.884956	0.00308746	DHFR, ASL2, ASS1, MTR, ASL1, PSAT1, PRODH	367	24	5798	4.60786	0.275604
GOTERM_BP_FAT	GO:0009309~amine biosynthetic process	8	1.01138	0.0190455	DHFR, ASL2, ASS1, MTR, ASL1, PSAT1, AGMAT, PRODH	367	44	5798	2.87243	0.645501
GOTERM_BP_FAT	GO:0006526~arginine biosynthetic process	3	0.379267	0.0218976	ASL2, ASS1, ASL1	367	4	5798	11.8488	0.672754
GOTERM_BP_FAT	GO:0009084~glutamine family amino acid biosynthetic process	4	0.505689	0.0281512	ASL2, ASS1, ASL1, PRODH	367	11	5798	5.74486	0.741624
GOTERM_BP_FAT	GO:0006525~arginine metabolic process	3	0.379267	0.0349843	ASL2, ASS1, ASL1	367	5	5798	9.47902	0.796339
GOTERM_BP_FAT	GO:0009064~glutamine family amino acid metabolic process	5	0.632111	0.060912	ASL2, ASS1, ASL1, PPAT, PRODH	367	24	5798	3.29133	0.865467
Annotation Cluster 16 Enrichment Score:1.653
GOTERM_MF_FAT	GO:0005506~iron ion binding	22	2.78129	0.000706662	CYP2C45, TBXAS1, CYP1A1, CYP51A1, ACO1, CYP2H1, FADS1, SCD, NOX1, MFI2, CYP1A4, FADS2, PAH, PPAT, SC4MOL, SLC11A1, GBE, P4HA2, PLOD2, CYP7A1, HAAO, CYP2R1	401	162	6610	2.23854	0.3512
INTERPRO	IPR017973:Cytochrome P450, C-terminal region	6	0.758534	0.00171754	CYP2C45, CYP1A1, CYP2H1, CYP51A1, CYP7A1, CYP1A4	312	14	4557	6.25962	0.451154
GOTERM_CC_FAT	GO:0005792~microsome	8	1.01138	0.00391808	APOB, CYP1A1, HMGCR, CYP2H1, DMD, CYP7A1, ACSBG2, CYP1A4	243	33	3811	3.80197	0.202068
GOTERM_CC_FAT	GO:0042598~vesicular fraction	8	1.01138	0.00467279	APOB, CYP1A1, HMGCR, CYP2H1, DMD, CYP7A1, ACSBG2, CYP1A4	243	34	3811	3.69015	0.193823
INTERPRO	IPR001128:Cytochrome P450	6	0.758534	0.00586034	CYP2C45, CYP1A1, CYP2H1, CYP51A1, CYP7A1, CYP1A4	312	18	4557	4.86859	0.559793
INTERPRO	IPR017972:Cytochrome P450, conserved site	5	0.632111	0.0159158	CYP2C45, CYP1A1, CYP2H1, CYP51A1, CYP1A4	312	15	4557	4.86859	0.753359
GOTERM_MF_FAT	GO:0046906~tetrapyrrole binding	12	1.51707	0.0192577	GBE, CYP2C45, TBXAS1, CYP1A1, CYP2H1, CYP51A1, CYP7A1, FADS1, MTR, FADS2, CYP1A4, CYP2R1	401	90	6610	2.19784	0.661042
PIR_SUPERFAMILY	PIRSF000045:cytochrome P450 CYP2D6	4	0.505689	0.0208747	CYP2C45, CYP1A1, CYP2H1, CYP1A4	172	8	2137	6.21221	0.983303
SP_PIR_KEYWORDS	iron	12	1.51707	0.0216382	SLC11A1, CYP2C45, P4HA2, CYP1A1, CYP2H1, CYP51A1, ACO1, SCD, CYP7A1, CYP1A4, PPAT, SC4MOL	245	77	3361	2.13793	0.307011
GOTERM_MF_FAT	GO:0009055~electron carrier activity	13	1.64349	0.0241322	TBXAS1, CYP2C45, CYP1A1, CYP2H1, CYP51A1, MAOB, NOX1, CYP1A4, CYP7A1, ETFDH, CYP2R1, DPYD, GLRX	401	105	6610	2.04085	0.656256
GOTERM_MF_FAT	GO:0016712~oxidoreductase activity, acting on paired donors, with incorporation or reduction of molecular oxygen, reduced flavin or flavoprotein as one donor, and incorporation of one atom of oxygen	4	0.505689	0.0321354	CYP2C45, CYP1A1, CYP2H1, CYP1A4	401	12	6610	5.4946	0.713312
GOTERM_MF_FAT	GO:0070330~aromatase activity	3	0.379267	0.0323282	CYP1A1, CYP2H1, CYP1A4	401	5	6610	9.89027	0.693654
GOTERM_MF_FAT	GO:0020037~heme binding	11	1.39064	0.0339529	GBE, CYP2C45, TBXAS1, CYP1A1, CYP2H1, CYP51A1, CYP7A1, FADS1, FADS2, CYP1A4, CYP2R1	401	86	6610	2.10839	0.652506
COG_ONTOLOGY	Secondary metabolites biosynthesis, transport, and catabolism	8	1.01138	0.0421821	CYP2C45, TBXAS1, CYP1A1, CYP2H1, CYP51A1, CYP7A1, CYP1A4, CYP2R1	76	59	1340	2.39072	0.377538
INTERPRO	IPR002401:Cytochrome P450, E-class, group I	4	0.505689	0.0436715	CYP2C45, CYP1A1, CYP2H1, CYP1A4	312	12	4557	4.86859	0.92553
SP_PIR_KEYWORDS	heme	7	0.884956	0.0594607	GBE, CYP2C45, CYP1A1, CYP2H1, CYP51A1, CYP7A1, CYP1A4	245	39	3361	2.46227	0.517106
GOTERM_CC_FAT	GO:0019898~extrinsic to membrane	9	1.1378	0.0785855	SEC16B, PTPN3, CYP1A1, CYP2H1, HPSE, GNG10, CYP1A4, EPB41L4B, FARP1	243	71	3811	1.988	0.529037
SP_PIR_KEYWORDS	Monooxygenase	4	0.505689	0.155199	CYP2C45, CYP1A1, CYP2H1, CYP1A4	245	19	3361	2.88808	0.717735
SP_PIR_KEYWORDS	microsome	3	0.379267	0.187533	CYP1A1, CYP2H1, CYP1A4	245	11	3361	3.74137	0.755674
UP_SEQ_FEATURE	metal ion-binding site:Iron (heme axial ligand)	3	0.379267	0.227653	CYP1A1, CYP2H1, CYP1A4	161	12	2121	3.29348	0.999097
Annotation Cluster 17 Enrichment Score:1.607
INTERPRO	IPR016060:Complement control module	5	0.632111	0.0092912	IL2RA, MASP2, C6, CR1L, FN1	312	13	4557	5.6176	0.662412
SMART	SM00032:CCP	4	0.505689	0.037216	IL2RA, MASP2, C6, CR1L	162	12	2507	5.15844	0.838048
INTERPRO	IPR000436:Sushi/SCR/CCP	4	0.505689	0.0436715	IL2RA, MASP2, C6, CR1L	312	12	4557	4.86859	0.92553
Annotation Cluster 18 Enrichment Score:1.444
GOTERM_BP_FAT	GO:0045087~innate immune response	10	1.26422	2.44231e-05	TLR2-1, TLR2-2, IL18R1, CATHL2, IL1R1, MYD88, IL1RL1, SAMHD1, TLR3, TLR4	367	27	5798	5.85125	0.00761052
SMART	SM00255:TIR	8	1.01138	2.76878e-05	TLR2-1, TLR2-2, IL18R1, IL1R1, MYD88, IL1RL1, TLR3, TLR4	162	16	2507	7.73765	0.00397917
INTERPRO	IPR000157:Toll-Interleukin receptor	8	1.01138	4.31324e-05	TLR2-1, TLR2-2, IL18R1, IL1R1, MYD88, IL1RL1, TLR3, TLR4	312	16	4557	7.30288	0.0296584
GOTERM_BP_FAT	GO:0006952~defense response	17	2.14918	0.00013198	IL18R1, NFKBIZ, IL1R1, IL1RL1, GAL2, SAMHD1, TLR3, TLR4, GAL4, GAL10, GAL7, TLR2-1, GAL1, TLR2-2, CATHL2, MYD88, FN1	367	90	5798	2.98414	0.0204314
GOTERM_BP_FAT	GO:0006955~immune response	18	2.2756	0.00536903	IL18R1, IL1R1, IL1RL1, IL18, SAMHD1, TLR3, CCL19, COLEC12, TLR4, NFKB2, GBP, TLR2-1, TLR2-2, TNFSF10, CATHL2, TNFSF11, MYD88, YFV	367	137	5798	2.0757	0.357987
GOTERM_BP_FAT	GO:0043122~regulation of I-kappaB kinase/NF-kappaB cascade	6	0.758534	0.0127488	MYD88, IL1RL1, LGALS1, NDFIP2, TLR3, TLR4	367	23	5798	4.12131	0.551878
GOTERM_BP_FAT	GO:0070302~regulation of stress-activated protein kinase signaling pathway	4	0.505689	0.0157465	MYD88, TLR3, TLR4, PDCD4	367	9	5798	7.0215	0.587926
GOTERM_BP_FAT	GO:0046328~regulation of JNK cascade	4	0.505689	0.0157465	MYD88, TLR3, TLR4, PDCD4	367	9	5798	7.0215	0.587926
GOTERM_BP_FAT	GO:0032760~positive regulation of tumor necrosis factor production	3	0.379267	0.0349843	MYD88, TLR3, TLR4	367	5	5798	9.47902	0.796339
GOTERM_BP_FAT	GO:0010627~regulation of protein kinase cascade	8	1.01138	0.0359956	MYD88, CNTF, IL1RL1, LGALS1, NDFIP2, TLR3, TLR4, PDCD4	367	50	5798	2.52774	0.787668
GOTERM_BP_FAT	GO:0043123~positive regulation of I-kappaB kinase/NF-kappaB cascade	5	0.632111	0.0462546	MYD88, LGALS1, NDFIP2, TLR3, TLR4	367	22	5798	3.59054	0.828564
GOTERM_BP_FAT	GO:0070304~positive regulation of stress-activated protein kinase signaling pathway	3	0.379267	0.0675554	MYD88, TLR3, TLR4	367	7	5798	6.77073	0.882931
GOTERM_BP_FAT	GO:0046330~positive regulation of JNK cascade	3	0.379267	0.0675554	MYD88, TLR3, TLR4	367	7	5798	6.77073	0.882931
GOTERM_BP_FAT	GO:0001816~cytokine production	4	0.505689	0.0757293	MYD88, IL18, TLR4, PCSK5	367	16	5798	3.94959	0.906385
GOTERM_BP_FAT	GO:0043408~regulation of MAPKKK cascade	4	0.505689	0.100675	MYD88, TLR3, TLR4, PDCD4	367	18	5798	3.51075	0.951073
GOTERM_BP_FAT	GO:0010740~positive regulation of protein kinase cascade	6	0.758534	0.11359	MYD88, CNTF, LGALS1, NDFIP2, TLR3, TLR4	367	41	5798	2.31196	0.959086
GOTERM_BP_FAT	GO:0032680~regulation of tumor necrosis factor production	3	0.379267	0.127877	MYD88, TLR3, TLR4	367	10	5798	4.73951	0.971747
GOTERM_BP_FAT	GO:0080135~regulation of cellular response to stress	4	0.505689	0.143189	MYD88, TLR3, TLR4, PDCD4	367	21	5798	3.00921	0.97843
GOTERM_BP_FAT	GO:0043410~positive regulation of MAPKKK cascade	3	0.379267	0.150038	MYD88, TLR3, TLR4	367	11	5798	4.30865	0.981177
GOTERM_BP_FAT	GO:0001819~positive regulation of cytokine production	4	0.505689	0.158495	MYD88, IL18, TLR3, TLR4	367	22	5798	2.87243	0.982193
GOTERM_BP_FAT	GO:0042108~positive regulation of cytokine biosynthetic process	3	0.379267	0.339511	MYD88, TLR3, TLR4	367	19	5798	2.49448	0.998045
GOTERM_BP_FAT	GO:0002684~positive regulation of immune system process	6	0.758534	0.340746	MYD88, IL18, TAP2, IL2RG, TLR4, P56LCK	367	61	5798	1.55394	0.997983
GOTERM_BP_FAT	GO:0001817~regulation of cytokine production	5	0.632111	0.374266	MYD88, IL18, PPARG, TLR3, TLR4	367	49	5798	1.61208	0.998648
GOTERM_BP_FAT	GO:0042035~regulation of cytokine biosynthetic process	3	0.379267	0.535515	MYD88, TLR3, TLR4	367	28	5798	1.69268	0.999663
GOTERM_BP_FAT	GO:0009967~positive regulation of signal transduction	6	0.758534	0.640366	MYD88, CNTF, LGALS1, NDFIP2, TLR3, TLR4	367	86	5798	1.10221	0.999893
GOTERM_BP_FAT	GO:0010647~positive regulation of cell communication	6	0.758534	0.680072	MYD88, CNTF, LGALS1, NDFIP2, TLR3, TLR4	367	90	5798	1.05322	0.999924
GOTERM_BP_FAT	GO:0051240~positive regulation of multicellular organismal process	5	0.632111	0.706214	MYD88, IL18, FST, TLR3, TLR4	367	75	5798	1.05322	0.999946
GOTERM_BP_FAT	GO:0048584~positive regulation of response to stimulus	4	0.505689	0.796335	MYD88, TAP2, TLR3, TLR4	367	66	5798	0.957477	0.999987
Annotation Cluster 19 Enrichment Score:1.436
GOTERM_BP_FAT	GO:0006072~glycerol-3-phosphate metabolic process	3	0.379267	0.0218976	GPD2, GPD1, GK5	367	4	5798	11.8488	0.672754
GOTERM_BP_FAT	GO:0006071~glycerol metabolic process	4	0.505689	0.0358179	GPD2, GPD1, GDPD5, GK5	367	12	5798	5.26612	0.794978
GOTERM_BP_FAT	GO:0019400~alditol metabolic process	4	0.505689	0.0358179	GPD2, GPD1, GDPD5, GK5	367	12	5798	5.26612	0.794978
GOTERM_BP_FAT	GO:0019751~polyol metabolic process	4	0.505689	0.0644354	GPD2, GPD1, GDPD5, GK5	367	15	5798	4.2129	0.875495
Annotation Cluster 20 Enrichment Score:1.431
GOTERM_BP_FAT	GO:0018149~peptide cross-linking	4	0.505689	0.0110064	F13A1, ANXA1, TGM3, TGM4	367	8	5798	7.89918	0.528853
GOTERM_MF_FAT	GO:0003810~protein-glutamine gamma-glutamyltransferase activity	3	0.379267	0.0465753	F13A1, TGM3, TGM4	401	6	6610	8.2419	0.718914
GOTERM_MF_FAT	GO:0016755~transferase activity, transferring amino-acyl groups	3	0.379267	0.0991723	F13A1, TGM3, TGM4	401	9	6610	5.4946	0.881234
Annotation Cluster 21 Enrichment Score:1.326
KEGG_PATHWAY	gga00260:Glycine, serine and threonine metabolism	7	0.884956	0.0119239	GATM, BHMT, MAOB, GCAT, GAMT, PSAT1, GLDC	251	25	3126	3.48717	0.246551
GOTERM_MF_FAT	GO:0019842~vitamin binding	11	1.39064	0.0142683	MOCOS, KYNU, P4HA2, PLOD2, MTR, FASN, GCAT, SLC19A3, ACACB, PSAT1, GLDC	401	75	6610	2.41762	0.585014
GOTERM_MF_FAT	GO:0030170~pyridoxal phosphate binding	5	0.632111	0.170812	MOCOS, KYNU, GCAT, PSAT1, GLDC	401	36	6610	2.28942	0.951035
GOTERM_MF_FAT	GO:0070279~vitamin B6 binding	5	0.632111	0.170812	MOCOS, KYNU, GCAT, PSAT1, GLDC	401	36	6610	2.28942	0.951035
Annotation Cluster 22 Enrichment Score:1.292
GOTERM_BP_FAT	GO:0042089~cytokine biosynthetic process	3	0.379267	0.0349843	MYD88, IL18, PCSK5	367	5	5798	9.47902	0.796339
GOTERM_BP_FAT	GO:0042107~cytokine metabolic process	3	0.379267	0.0503149	MYD88, IL18, PCSK5	367	6	5798	7.89918	0.840391
GOTERM_BP_FAT	GO:0001816~cytokine production	4	0.505689	0.0757293	MYD88, IL18, TLR4, PCSK5	367	16	5798	3.94959	0.906385
Annotation Cluster 23 Enrichment Score:1.276
GOTERM_CC_FAT	GO:0030055~cell-substrate junction	6	0.758534	0.0184519	PTK2, IL1RL1, DMD, EVL, ACTN2, ARHGAP26	243	25	3811	3.76395	0.300203
GOTERM_CC_FAT	GO:0016323~basolateral plasma membrane	8	1.01138	0.0217578	PTK2, SLC26A5, IL1RL1, DMD, ANXA1, EVL, ACTN2, ARHGAP26	243	45	3811	2.78811	0.322398
GOTERM_CC_FAT	GO:0005912~adherens junction	6	0.758534	0.0488299	PTK2, IL1RL1, EVL, ACTN2, CDH2, ARHGAP26	243	32	3811	2.94059	0.472542
GOTERM_CC_FAT	GO:0005924~cell-substrate adherens junction	5	0.632111	0.0540911	PTK2, IL1RL1, EVL, ACTN2, ARHGAP26	243	23	3811	3.40938	0.489907
GOTERM_CC_FAT	GO:0005925~focal adhesion	5	0.632111	0.0540911	PTK2, IL1RL1, EVL, ACTN2, ARHGAP26	243	23	3811	3.40938	0.489907
GOTERM_CC_FAT	GO:0070161~anchoring junction	6	0.758534	0.0546924	PTK2, IL1RL1, EVL, ACTN2, CDH2, ARHGAP26	243	33	3811	2.85148	0.459908
GOTERM_CC_FAT	GO:0030054~cell junction	10	1.26422	0.370212	PTK2, IL1RL1, DMD, RIMBP2, SDK2, EVL, ACTN2, CDH2, ARHGAP26, AMPH	243	122	3811	1.2855	0.910806
Annotation Cluster 24 Enrichment Score:1.276
GOTERM_BP_FAT	GO:0006575~cellular amino acid derivative metabolic process	8	1.01138	0.0395554	KYNU, P4HA2, GATM, EPAS1, FABP3, CETP, AGMAT, CHPT1	367	51	5798	2.47817	0.810068
GOTERM_BP_FAT	GO:0006650~glycerophospholipid metabolic process	6	0.758534	0.042663	PIK3C2G, PLEK, PIK3CD, FABP3, CETP, CHPT1	367	31	5798	3.05775	0.818182
GOTERM_BP_FAT	GO:0006576~biogenic amine metabolic process	6	0.758534	0.0538235	KYNU, EPAS1, FABP3, CETP, AGMAT, CHPT1	367	33	5798	2.87243	0.847576
GOTERM_BP_FAT	GO:0042439~ethanolamine and derivative metabolic process	3	0.379267	0.086405	FABP3, CETP, CHPT1	367	8	5798	5.92439	0.927002
Annotation Cluster 25 Enrichment Score:1.253
GOTERM_MF_FAT	GO:0005319~lipid transporter activity	6	0.758534	0.00718343	APOB, TPRXL, ATP11A, CETP, VTG2, ATP8B3	401	21	6610	4.70965	0.586222
GOTERM_MF_FAT	GO:0005548~phospholipid transporter activity	3	0.379267	0.140051	ATP11A, CETP, ATP8B3	401	11	6610	4.49558	0.923081
GOTERM_BP_FAT	GO:0015914~phospholipid transport	3	0.379267	0.172882	ATP11A, CETP, ATP8B3	367	12	5798	3.94959	0.985605
Annotation Cluster 26 Enrichment Score:1.230
SP_PIR_KEYWORDS	selenium	3	0.379267	0.0453377	DIO2, GPX4, DIO1	245	5	3361	8.23102	0.45177
SP_PIR_KEYWORDS	selenocysteine	3	0.379267	0.0453377	DIO2, GPX4, DIO1	245	5	3361	8.23102	0.45177
GOTERM_MF_FAT	GO:0008430~selenium binding	3	0.379267	0.0991723	DIO2, GPX4, DIO1	401	9	6610	5.4946	0.881234
Annotation Cluster 27 Enrichment Score:1.225
GOTERM_BP_FAT	GO:0030155~regulation of cell adhesion	8	1.01138	0.014933	PGP, DAB1, PRLR, IL18, CCDC80, CDK6, NID1, CYR61	367	42	5798	3.00921	0.58169
GOTERM_BP_FAT	GO:0010811~positive regulation of cell-substrate adhesion	4	0.505689	0.0157465	CCDC80, CDK6, NID1, CYR61	367	9	5798	7.0215	0.587926
GOTERM_BP_FAT	GO:0010810~regulation of cell-substrate adhesion	4	0.505689	0.0644354	CCDC80, CDK6, NID1, CYR61	367	15	5798	4.2129	0.875495
GOTERM_BP_FAT	GO:0045785~positive regulation of cell adhesion	4	0.505689	0.100675	CCDC80, CDK6, NID1, CYR61	367	18	5798	3.51075	0.951073
GOTERM_BP_FAT	GO:0030198~extracellular matrix organization	6	0.758534	0.104848	CCDC80, NID1, NFKB2, SERPINH1, CYR61, ANXA2	367	40	5798	2.36975	0.952124
GOTERM_BP_FAT	GO:0043062~extracellular structure organization	6	0.758534	0.277681	CCDC80, NID1, NFKB2, SERPINH1, CYR61, ANXA2	367	56	5798	1.69268	0.995277
Annotation Cluster 28 Enrichment Score:1.177
UP_SEQ_FEATURE	repeat:1	5	0.632111	0.0220551	APOA1, CALD1, LECT2, PRNP, ST6GALNAC1	161	15	2121	4.3913	0.988182
UP_SEQ_FEATURE	repeat:2	5	0.632111	0.0220551	APOA1, CALD1, LECT2, PRNP, ST6GALNAC1	161	15	2121	4.3913	0.988182
UP_SEQ_FEATURE	repeat:8	3	0.379267	0.069344	APOA1, CALD1, PRNP	161	6	2121	6.58696	0.997821
UP_SEQ_FEATURE	repeat:7	3	0.379267	0.0923775	APOA1, CALD1, PRNP	161	7	2121	5.64596	0.996931
UP_SEQ_FEATURE	repeat:6	3	0.379267	0.0923775	APOA1, CALD1, PRNP	161	7	2121	5.64596	0.996931
UP_SEQ_FEATURE	repeat:5	3	0.379267	0.117241	APOA1, CALD1, PRNP	161	8	2121	4.94022	0.997979
UP_SEQ_FEATURE	repeat:4	3	0.379267	0.170897	APOA1, CALD1, PRNP	161	10	2121	3.95217	0.998614
Annotation Cluster 29 Enrichment Score:1.093
GOTERM_BP_FAT	GO:0043603~cellular amide metabolic process	5	0.632111	0.0192765	KYNU, ASS1, H6PD, NADSYN1, HIBADH	367	17	5798	4.64658	0.637511
GOTERM_BP_FAT	GO:0006732~coenzyme metabolic process	9	1.1378	0.0467309	KYNU, MTHFD2L, MOCS2, HMGCR, H6PD, ACO1, MTR, NADSYN1, HIBADH	367	64	5798	2.22165	0.824602
GOTERM_BP_FAT	GO:0046496~nicotinamide nucleotide metabolic process	4	0.505689	0.0539917	KYNU, H6PD, NADSYN1, HIBADH	367	14	5798	4.51382	0.842288
GOTERM_BP_FAT	GO:0006769~nicotinamide metabolic process	4	0.505689	0.0539917	KYNU, H6PD, NADSYN1, HIBADH	367	14	5798	4.51382	0.842288
GOTERM_BP_FAT	GO:0009820~alkaloid metabolic process	4	0.505689	0.0539917	KYNU, H6PD, NADSYN1, HIBADH	367	14	5798	4.51382	0.842288
GOTERM_BP_FAT	GO:0051186~cofactor metabolic process	10	1.26422	0.0557739	HMOX2, KYNU, MTHFD2L, MOCS2, HMGCR, H6PD, ACO1, MTR, NADSYN1, HIBADH	367	78	5798	2.02543	0.845868
GOTERM_BP_FAT	GO:0019362~pyridine nucleotide metabolic process	4	0.505689	0.0644354	KYNU, H6PD, NADSYN1, HIBADH	367	15	5798	4.2129	0.875495
GOTERM_BP_FAT	GO:0006733~oxidoreduction coenzyme metabolic process	4	0.505689	0.143189	KYNU, H6PD, NADSYN1, HIBADH	367	21	5798	3.00921	0.97843
GOTERM_BP_FAT	GO:0009108~coenzyme biosynthetic process	5	0.632111	0.176728	KYNU, MTHFD2L, MOCS2, MTR, NADSYN1	367	35	5798	2.25691	0.98621
GOTERM_BP_FAT	GO:0019748~secondary metabolic process	4	0.505689	0.223887	KYNU, H6PD, NADSYN1, HIBADH	367	26	5798	2.43052	0.991077
GOTERM_BP_FAT	GO:0051188~cofactor biosynthetic process	5	0.632111	0.330274	KYNU, MTHFD2L, MOCS2, MTR, NADSYN1	367	46	5798	1.71721	0.997986
Annotation Cluster 30 Enrichment Score:1.087
GOTERM_MF_FAT	GO:0000155~two-component sensor activity	3	0.379267	0.0626414	CCDC40, PDK3, PDK4	401	7	6610	7.06448	0.781875
GOTERM_MF_FAT	GO:0004673~protein histidine kinase activity	3	0.379267	0.0626414	CCDC40, PDK3, PDK4	401	7	6610	7.06448	0.781875
GOTERM_MF_FAT	GO:0016775~phosphotransferase activity, nitrogenous group as acceptor	3	0.379267	0.140051	CCDC40, PDK3, PDK4	401	11	6610	4.49558	0.923081
Annotation Cluster 31 Enrichment Score:1.015
KEGG_PATHWAY	gga00620:Pyruvate metabolism	7	0.884956	0.0331382	ME1, LDHB, ALDH7A1, AKR1B1, PDHA1, ACSS2, PDHX	251	31	3126	2.81223	0.433388
KEGG_PATHWAY	gga00640:Propanoate metabolism	5	0.632111	0.119829	LDHB, ALDH6A1, ALDH7A1, ABAT, ACSS2	251	24	3126	2.59462	0.609894
KEGG_PATHWAY	gga00010:Glycolysis / Gluconeogenesis	6	0.758534	0.226907	LDHB, ALDH7A1, PFKL, PDHA1, ACSS2, PDHX	251	41	3126	1.82256	0.732958
Annotation Cluster 32 Enrichment Score: 0.999
GOTERM_CC_FAT	GO:0005578~proteinaceous extracellular matrix	17	2.14918	0.0167463	FMOD, COL4A2, COL3A1, CCDC80, NID1, TIMP2, ANXA2, GPC4, GPC5, LAMB3, WNT4, GPC3, COL6A3, COL6A1, GPC1, ADAMTS5, FN1	243	142	3811	1.87756	0.297504
GOTERM_CC_FAT	GO:0031012~extracellular matrix	17	2.14918	0.0267929	FMOD, COL4A2, COL3A1, CCDC80, NID1, TIMP2, ANXA2, GPC4, GPC5, LAMB3, WNT4, GPC3, COL6A3, COL6A1, GPC1, ADAMTS5, FN1	243	150	3811	1.77742	0.359927
GOTERM_BP_FAT	GO:0030198~extracellular matrix organization	6	0.758534	0.104848	CCDC80, NID1, NFKB2, SERPINH1, CYR61, ANXA2	367	40	5798	2.36975	0.952124
GOTERM_CC_FAT	GO:0044420~extracellular matrix part	6	0.758534	0.134102	COL4A2, COL3A1, CCDC80, NID1, FN1, ANXA2	243	43	3811	2.18834	0.693567
SP_PIR_KEYWORDS	extracellular matrix	8	1.01138	0.22093	FMOD, WNT4, COL6A3, COL3A1, CCDC80, COL6A1, FN1, ANXA2	245	68	3361	1.61393	0.808848
GOTERM_CC_FAT	GO:0005604~basement membrane	4	0.505689	0.261122	CCDC80, NID1, FN1, ANXA2	243	28	3811	2.24045	0.863121
GOTERM_BP_FAT	GO:0043062~extracellular structure organization	6	0.758534	0.277681	CCDC80, NID1, NFKB2, SERPINH1, CYR61, ANXA2	367	56	5798	1.69268	0.995277
Annotation Cluster 33 Enrichment Score: 0.991
INTERPRO	IPR001611:Leucine-rich repeat	7	0.884956	0.0416906	TLR2-1, TLR2-2, FMOD, NTRK2, TLR3, TLR4, TSKU	312	38	4557	2.69054	0.932941
UP_SEQ_FEATURE	repeat:LRR 8	4	0.505689	0.0443141	TLR2-1, TLR2-2, FMOD, TSKU	161	11	2121	4.79051	0.995537
UP_SEQ_FEATURE	repeat:LRR 9	4	0.505689	0.0443141	TLR2-1, TLR2-2, FMOD, TSKU	161	11	2121	4.79051	0.995537
SP_PIR_KEYWORDS	leucine-rich repeat	7	0.884956	0.0658983	TLR2-1, TLR2-2, FMOD, NTRK2, TLR3, TLR4, TSKU	245	40	3361	2.40071	0.513039
UP_SEQ_FEATURE	repeat:LRR 7	4	0.505689	0.0687665	TLR2-1, TLR2-2, FMOD, TSKU	161	13	2121	4.05351	0.999166
UP_SEQ_FEATURE	repeat:LRR 1	5	0.632111	0.078436	TLR2-1, TLR2-2, FMOD, NTRK2, TSKU	161	22	2121	2.99407	0.997747
UP_SEQ_FEATURE	repeat:LRR 2	5	0.632111	0.078436	TLR2-1, TLR2-2, FMOD, NTRK2, TSKU	161	22	2121	2.99407	0.997747
UP_SEQ_FEATURE	repeat:LRR 6	4	0.505689	0.0828406	TLR2-1, TLR2-2, FMOD, TSKU	161	14	2121	3.76398	0.996773
UP_SEQ_FEATURE	repeat:LRR 5	4	0.505689	0.098037	TLR2-1, TLR2-2, FMOD, TSKU	161	15	2121	3.51304	0.996302
UP_SEQ_FEATURE	repeat:LRR 4	4	0.505689	0.131426	TLR2-1, TLR2-2, FMOD, TSKU	161	17	2121	3.09974	0.998452
UP_SEQ_FEATURE	repeat:LRR 12	3	0.379267	0.143533	TLR2-1, TLR2-2, FMOD	161	9	2121	4.3913	0.998649
UP_SEQ_FEATURE	repeat:LRR 11	3	0.379267	0.143533	TLR2-1, TLR2-2, FMOD	161	9	2121	4.3913	0.998649
UP_SEQ_FEATURE	repeat:LRR 3	4	0.505689	0.168162	TLR2-1, TLR2-2, FMOD, TSKU	161	19	2121	2.77346	0.998961
UP_SEQ_FEATURE	repeat:LRR 10	3	0.379267	0.170897	TLR2-1, TLR2-2, FMOD	161	10	2121	3.95217	0.998614
SMART	SM00013:LRRNT	3	0.379267	0.298992	FMOD, NTRK2, TSKU	162	17	2507	2.73094	0.985918
INTERPRO	IPR000372:Leucine-rich repeat, cysteine-rich flanking region, N-terminal	3	0.379267	0.324968	FMOD, NTRK2, TSKU	312	17	4557	2.57749	0.999856
Annotation Cluster 34 Enrichment Score: 0.956
SP_PIR_KEYWORDS	membrane	76	9.60809	0.00390115	NRP1, SLC6A2, CYP2H1, SLC5A1, ATP1B4, TLR3, RHOQ, TLR4, SDC4, SC4MOL, FAR1, HPSE, SLC2A2, AGPAT9, INSIG1, ELOVL6, GPC1, RHOF, ODZ2, RHOG, RET, CYP1A1, SDK2, RIMBP2, FUT10, CYP1A4, COLEC12, CHPT1, ST6GALNAC1, CRHR2, SLC26A5, CCR5, KIAA1524, ROR1, PRNP, IL1R1, GALNT1, TMEM194B, LMNB1, GALNT6, CDH1, BCL2L1, CDH2, EPHB1, AMPH, TLR2-1, SEC16B, P2RY8, SLC11A1, TLR2-2, PTK2, CEPT1, LY6E, DMD, SCNN1A, QS…	245	787	3361	1.32477	0.105419
SP_PIR_KEYWORDS	transmembrane	65	8.21745	0.0337152	NRP1, SLC6A2, SLC5A1, ATP1B4, TLR3, TLR4, SDC4, SC4MOL, FAR1, EDNRA, SLC2A2, AGPAT9, INSIG1, CLDND1, ELOVL6, ODZ2, RET, SDK2, FUT10, CACNG4, COLEC12, CHPT1, ST6GALNAC1, CRHR2, SLC26A5, CCR5, KIAA1524, ROR1, YFV, IL1R1, GALNT1, TMEM194B, GALNT6, ITGB5, CDH1, BCL2L1, CDH2, EPHB1, TLR2-1, P2RY8, SLC11A1, TLR2-2, CEPT1, GRPR, SCNN1A, QSOX1, IL18R1, IL1RL1, SCD, NOX1, GDPD5, FZD2, PTGFR, PCDH19, SLC6A…	245	717	3361	1.24365	0.402171
UP_SEQ_FEATURE	transmembrane region	36	4.5512	0.202745	NRP1, TMEM194B, CDH1, BCL2L1, CDH2, SDC4, EPHB1, SC4MOL, FAR1, P2RY8, TLR2-1, TLR2-2, SLC11A1, CEPT1, SLC2A2, AGPAT9, INSIG1, ELOVL6, QSOX1, SCNN1A, ODZ2, SDK2, FUT10, COLEC12, GDPD5, FZD2, CHPT1, ST6GALNAC1, PRLR, DIO2, KIAA1524, NTRK2, MBOAT2, DIO1, TMEM41B, VLDLR	161	405	2121	1.17101	0.998845
GOTERM_CC_FAT	GO:0031224~intrinsic to membrane	92	11.6308	0.777502	TSPAN1, NRP1, SLC6A2, HMGCR, SLC5A1, TSPAN4, ATP1B4, TLR3, TLR4, SDC4, SC4MOL, FDFT1, FAR1, EDNRA, SLC16A1, TMEM56, SLC2A6, MYD88, SLC2A2, AGPAT9, INSIG1, ELOVL6, GPC1, ODZ2, ATP8B3, RAMP2, C5AR1, SDK2, FUT10, CACNG4, COLEC12, CHPT1, ST6GALNAC1, CRHR2, SLC26A5, SGCG, CCR5, KIAA1524, ROR1, PRNP, YFV, SLC2A12, IL1R1, GALNT1, TMEM194B, GALNT6, ITGB5, CDH1, BCL2L1, CDH2, EPHB1, TLR2-1, VCAM1, P2RY8, …	243	1514	3811	0.953004	0.991217
GOTERM_CC_FAT	GO:0016021~integral to membrane	88	11.1252	0.803967	TSPAN1, NRP1, SLC6A2, HMGCR, SLC5A1, TSPAN4, ATP1B4, TLR3, TLR4, SDC4, SC4MOL, FDFT1, FAR1, EDNRA, SLC16A1, TMEM56, SLC2A6, SLC2A2, AGPAT9, INSIG1, ELOVL6, ODZ2, ATP8B3, RAMP2, C5AR1, SDK2, FUT10, CACNG4, COLEC12, CHPT1, ST6GALNAC1, CRHR2, SLC26A5, SGCG, CCR5, KIAA1524, ROR1, YFV, SLC2A12, IL1R1, GALNT1, TMEM194B, GALNT6, ITGB5, CDH1, BCL2L1, CDH2, EPHB1, TLR2-1, VCAM1, P2RY8, TLR2-2, SLC11A1, CE…	243	1461	3811	0.944637	0.992783
Annotation Cluster 35 Enrichment Score: 0.940
GOTERM_BP_FAT	GO:0046486~glycerolipid metabolic process	8	1.01138	0.013134	APOB, PIK3C2G, PLEK, PIK3CD, AGPAT9, FABP3, CETP, CHPT1	367	41	5798	3.08261	0.548551
GOTERM_BP_FAT	GO:0018904~organic ether metabolic process	3	0.379267	0.172882	APOB, AGPAT9, CETP	367	12	5798	3.94959	0.985605
GOTERM_BP_FAT	GO:0006662~glycerol ether metabolic process	3	0.379267	0.172882	APOB, AGPAT9, CETP	367	12	5798	3.94959	0.985605
GOTERM_BP_FAT	GO:0006639~acylglycerol metabolic process	3	0.379267	0.172882	APOB, AGPAT9, CETP	367	12	5798	3.94959	0.985605
GOTERM_BP_FAT	GO:0006641~triglyceride metabolic process	3	0.379267	0.172882	APOB, AGPAT9, CETP	367	12	5798	3.94959	0.985605
GOTERM_BP_FAT	GO:0006638~neutral lipid metabolic process	3	0.379267	0.196235	APOB, AGPAT9, CETP	367	13	5798	3.64578	0.988169
Annotation Cluster 36 Enrichment Score: 0.930
INTERPRO	IPR012674:Calycin	4	0.505689	0.0653488	FABP3, FABP1, FABP5, OGCHI	312	14	4557	4.17308	0.965591
PIR_SUPERFAMILY	PIRSF002390:lipid binding protein, FABP type	3	0.379267	0.102366	FABP3, FABP1, FABP5	172	7	2137	5.32475	0.999073
INTERPRO	IPR000463:Cytosolic fatty-acid binding	3	0.379267	0.145432	FABP3, FABP1, FABP5	312	10	4557	4.38173	0.994612
INTERPRO	IPR000566:Lipocalin-related protein and Bos/Can/Equ allergen	3	0.379267	0.195379	FABP3, FABP1, FABP5	312	12	4557	3.65144	0.998636
Annotation Cluster 37 Enrichment Score: 0.915
SP_PIR_KEYWORDS	Lectin	6	0.758534	0.0418195	GALNT1, GALNT6, MASP2, LGALS1, COLEC12, LL	245	27	3361	3.04853	0.439967
GOTERM_MF_FAT	GO:0005529~sugar binding	6	0.758534	0.172741	GALNT1, GALNT6, MASP2, LGALS1, COLEC12, LL	401	49	6610	2.01842	0.948996
GOTERM_MF_FAT	GO:0030246~carbohydrate binding	9	1.1378	0.249191	GALNT1, APOB, GALNT6, MASP2, LGALS1, CCDC80, COLEC12, LL, FN1	401	99	6610	1.49853	0.97792
Annotation Cluster 38 Enrichment Score: 0.854
GOTERM_BP_FAT	GO:0009611~response to wounding	10	1.26422	0.0813332	P2RY8, TLR2-1, TLR2-2, NFKBIZ, F10, THBD, PLEK, F13A1, TLR4, FN1	367	84	5798	1.88076	0.918188
GOTERM_BP_FAT	GO:0007599~hemostasis	5	0.632111	0.139994	P2RY8, F10, THBD, PLEK, F13A1	367	32	5798	2.46849	0.977729
GOTERM_BP_FAT	GO:0007596~blood coagulation	5	0.632111	0.139994	P2RY8, F10, THBD, PLEK, F13A1	367	32	5798	2.46849	0.977729
GOTERM_BP_FAT	GO:0050817~coagulation	5	0.632111	0.139994	P2RY8, F10, THBD, PLEK, F13A1	367	32	5798	2.46849	0.977729
GOTERM_BP_FAT	GO:0050878~regulation of body fluid levels	5	0.632111	0.164133	P2RY8, F10, THBD, PLEK, F13A1	367	34	5798	2.32329	0.983813
GOTERM_BP_FAT	GO:0042060~wound healing	6	0.758534	0.205944	P2RY8, F10, THBD, PLEK, F13A1, FN1	367	50	5798	1.8958	0.988982
Annotation Cluster 39 Enrichment Score: 0.844
UP_SEQ_FEATURE	glycosylation site:N-linked (GlcNAc...)	42	5.30973	0.0257783	FMOD, TPRXL, NRP1, FST, COL3A1, CDH1, CDH2, SDC4, SERPINH1, EPHB1, P2RY8, TLR2-1, TLR2-2, SLC11A1, CEPT1, WNT4, APOB, P4HA2, LY6E, HPSE, SLC2A2, LCAT, COL6A3, COL6A1, VTG2, QSOX1, SCNN1A, GPC1, TSKU, ODZ2, FN1, F10, FUT10, SDK2, GDPD5, FZD2, ST6GALNAC1, PRLR, SFRP1, NTRK2, PRNP, VLDLR	161	410	2121	1.34952	0.979715
SP_PIR_KEYWORDS	glycoprotein	42	5.30973	0.0356506	FMOD, TPRXL, NRP1, FST, COL3A1, CDH1, CDH2, SDC4, SERPINH1, EPHB1, P2RY8, TLR2-1, TLR2-2, SLC11A1, CEPT1, WNT4, APOB, P4HA2, LY6E, HPSE, SLC2A2, LCAT, COL6A3, COL6A1, VTG2, QSOX1, SCNN1A, GPC1, TSKU, ODZ2, FN1, F10, FUT10, SDK2, GDPD5, FZD2, ST6GALNAC1, PRLR, SFRP1, NTRK2, PRNP, VLDLR	245	430	3361	1.33993	0.403871
UP_SEQ_FEATURE	transmembrane region	36	4.5512	0.202745	NRP1, TMEM194B, CDH1, BCL2L1, CDH2, SDC4, EPHB1, SC4MOL, FAR1, P2RY8, TLR2-1, TLR2-2, SLC11A1, CEPT1, SLC2A2, AGPAT9, INSIG1, ELOVL6, QSOX1, SCNN1A, ODZ2, SDK2, FUT10, COLEC12, GDPD5, FZD2, CHPT1, ST6GALNAC1, PRLR, DIO2, KIAA1524, NTRK2, MBOAT2, DIO1, TMEM41B, VLDLR	161	405	2121	1.17101	0.998845
UP_SEQ_FEATURE	topological domain:Extracellular	19	2.40202	0.496355	NRP1, SDK2, GDPD5, COLEC12, CDH1, FZD2, CDH2, SDC4, EPHB1, TLR2-1, P2RY8, SLC11A1, TLR2-2, PRLR, SLC2A2, NTRK2, ODZ2, SCNN1A, VLDLR	161	233	2121	1.07427	1
UP_SEQ_FEATURE	topological domain:Cytoplasmic	22	2.78129	0.653977	NRP1, SDK2, FUT10, GDPD5, COLEC12, CDH1, FZD2, CDH2, SDC4, EPHB1, ST6GALNAC1, P2RY8, TLR2-1, SLC11A1, TLR2-2, PRLR, SLC2A2, INSIG1, NTRK2, ODZ2, SCNN1A, VLDLR	161	295	2121	0.982461	1
Annotation Cluster 40	Enrichment Score: 0.7745038962533072
Category	Term	Count	%	PValue	Genes	List Total	Pop Hits	Pop Total	Fold Enrichment	Benjamini
GOTERM_MF_FAT	GO:0016407~acetyltransferase activity	6	0.758534	0.0245171	KAT2A, PNAT10, NAT, FASN, GCAT, GNPAT	401	28	6610	3.53224	0.636787
GOTERM_MF_FAT	GO:0008080~N-acetyltransferase activity	3	0.379267	0.409756	KAT2A, PNAT10, NAT	401	23	6610	2.15006	0.995784
GOTERM_MF_FAT	GO:0016410~N-acyltransferase activity	3	0.379267	0.4726	KAT2A, PNAT10, NAT	401	26	6610	1.90198	0.997103
Annotation Cluster 41 Enrichment Score: 0.746
GOTERM_BP_FAT	GO:0030193~regulation of blood coagulation	3	0.379267	0.127877	PLEK, TLR4, ANXA2	367	10	5798	4.73951	0.971747
GOTERM_BP_FAT	GO:0050818~regulation of coagulation	3	0.379267	0.196235	PLEK, TLR4, ANXA2	367	13	5798	3.64578	0.988169
GOTERM_BP_FAT	GO:0032101~regulation of response to external stimulus	5	0.632111	0.229996	TNFRSF1B, PLEK, TLR4, CR1L, ANXA2	367	39	5798	2.02543	0.991375
Annotation Cluster 42 Enrichment Score: 0.716
GOTERM_BP_FAT	GO:0002237~response to molecule of bacterial origin	5	0.632111	0.0397553	TLR2-2, MYD88, TAP2, TLR4, IRG1	367	21	5798	3.76152	0.803452
GOTERM_BP_FAT	GO:0010033~response to organic substance	12	1.51707	0.224378	TLR2-2, MYD88, SOCS2, TAP2, PPARG, RHOQ, TLR3, TLR4, BCL2L1, EIF2AK2, IRG1, CYR61	367	134	5798	1.41478	0.990677
GOTERM_BP_FAT	GO:0048584~positive regulation of response to stimulus	4	0.505689	0.796335	MYD88, TAP2, TLR3, TLR4	367	66	5798	0.957477	0.999987
Annotation Cluster 43 Enrichment Score: 0.667
GOTERM_CC_FAT	GO:0000779~condensed chromosome, centromeric region	4	0.505689	0.0362814	ORC2L, BUB1, BUB1B, NDC80	243	12	3811	5.22771	0.412126
GOTERM_CC_FAT	GO:0000776~kinetochore	4	0.505689	0.0546774	ORC2L, BUB1, BUB1B, NDC80	243	14	3811	4.48089	0.476194
GOTERM_CC_FAT	GO:0000777~condensed chromosome kinetochore	3	0.379267	0.151425	ORC2L, BUB1B, NDC80	243	11	3811	4.27722	0.728082
GOTERM_CC_FAT	GO:0000793~condensed chromosome	4	0.505689	0.226367	ORC2L, BUB1, BUB1B, NDC80	243	26	3811	2.41279	0.823814
GOTERM_CC_FAT	GO:0000775~chromosome, centromeric region	4	0.505689	0.332142	ORC2L, BUB1, BUB1B, NDC80	243	32	3811	1.96039	0.901841
GOTERM_CC_FAT	GO:0044427~chromosomal part	5	0.632111	0.960938	ORC2L, NPTXR, BUB1, BUB1B, NDC80	243	124	3811	0.632384	0.999875
GOTERM_CC_FAT	GO:0005694~chromosome	5	0.632111	0.990753	ORC2L, NPTXR, BUB1, BUB1B, NDC80	243	154	3811	0.509192	0.999996
Annotation Cluster 44 Enrichment Score: 0.659
GOTERM_MF_FAT	GO:0051536~iron-sulfur cluster binding	5	0.632111	0.195515	ACO1, ETFDH, RSAD2, DPYD, PPAT	401	38	6610	2.16892	0.957998
GOTERM_MF_FAT	GO:0051540~metal cluster binding	5	0.632111	0.195515	ACO1, ETFDH, RSAD2, DPYD, PPAT	401	38	6610	2.16892	0.957998
GOTERM_MF_FAT	GO:0051539~4 iron, 4 sulfur cluster binding	3	0.379267	0.275018	ACO1, ETFDH, PPAT	401	17	6610	2.9089	0.98199
Annotation Cluster 45 Enrichment Score: 0.629
GOTERM_MF_FAT	GO:0043169~cation binding	117	14.7914	0.115196	MOCOS, MASP2, S100A9, GATA5, PLOD2, GATA6, CYP7A1, RGN, LONRF1, RET, F10, CYP1A1, SCUBE3, MFI2, CYP1A4, MFGE8, SPIRE1, ACTN2, COLEC12, SPIRE2, CHPT1, THBD, PRDM4, PARP12, MTF2, ADAMTS5, ME1, ZFAND5, TSHZ3, TSHZ2, CYP2C45, ADHFE1, CYP51A1, NT5C1B, PAH, RFFL, AGMAT, PPAT, PLAGL1, VDR, SLC11A1, CEPT1, DMD, GALC, GPD2, TESC, SCD, SMYD3, S100A11, ATP11A, ENDOD1, CSRP1, CRYZ, S100Z, PCDH19, SLC25A12, P…	401	1739	6610	1.10903	0.896664
GOTERM_MF_FAT	GO:0043167~ion binding	117	14.7914	0.125244	MOCOS, MASP2, S100A9, GATA5, PLOD2, GATA6, CYP7A1, RGN, LONRF1, RET, F10, CYP1A1, SCUBE3, MFI2, CYP1A4, MFGE8, SPIRE1, ACTN2, COLEC12, SPIRE2, CHPT1, THBD, PRDM4, PARP12, MTF2, ADAMTS5, ME1, ZFAND5, TSHZ3, TSHZ2, CYP2C45, ADHFE1, CYP51A1, NT5C1B, PAH, RFFL, AGMAT, PPAT, PLAGL1, VDR, SLC11A1, CEPT1, DMD, GALC, GPD2, TESC, SCD, SMYD3, S100A11, ATP11A, ENDOD1, CSRP1, CRYZ, S100Z, PCDH19, SLC25A12, P…	401	1746	6610	1.10458	0.910057
GOTERM_MF_FAT	GO:0046872~metal ion binding	115	14.5386	0.126867	MOCOS, MASP2, S100A9, GATA5, PLOD2, GATA6, CYP7A1, RGN, LONRF1, RET, F10, CYP1A1, SCUBE3, MFI2, CYP1A4, MFGE8, SPIRE1, ACTN2, COLEC12, SPIRE2, CHPT1, THBD, PRDM4, PARP12, MTF2, ADAMTS5, ME1, ZFAND5, TSHZ3, TSHZ2, CYP2C45, ADHFE1, CYP51A1, NT5C1B, PAH, RFFL, AGMAT, PPAT, PLAGL1, VDR, SLC11A1, CEPT1, DMD, GPD2, TESC, SCD, SMYD3, S100A11, ATP11A, ENDOD1, CSRP1, CRYZ, S100Z, PCDH19, SLC25A12, PLA2G4A…	401	1715	6610	1.10533	0.906728
GOTERM_MF_FAT	GO:0046914~transition metal ion binding	75	9.48167	0.392646	MOCOS, NEURL, ZNFX1, CYP2H1, PPARG, CBFA2T2, SC4MOL, LNPEP, PCGF3, P4HA2, GATA5, GATA6, PLOD2, CYP7A1, AGAP1, LONRF1, MT4, ZDHHC2, CYP1A1, ACO1, MFI2, CYP1A4, SPIRE1, SPIRE2, CHPT1, MYRIP, PRDM4, PARP12, MTF2, ZFYVE28, PPM1M, CA2, PRNP, ADAMTS5, ME1, TSHZ3, ZFAND5, GALNT1, TSHZ2, SORD, CYP2C45, USP3, GALNT6, CYP51A1, PAH, RFFL, WTIP, AGMAT, PPAT, PLAGL1, VDR, SLC11A1, ZDHHC23, CEPT1, GBE, DMD, FA…	401	1180	6610	1.0477	0.996107
GOTERM_MF_FAT	GO:0008270~zinc ion binding	42	5.30973	0.995895	TSHZ3, ZFAND5, TSHZ2, NEURL, SORD, USP3, ZNFX1, PPARG, RFFL, WTIP, CBFA2T2, PLAGL1, LNPEP, VDR, ZDHHC23, PCGF3, GATA5, GATA6, DMD, FASN, ZC3H12A, LONRF1, AGAP1, MT4, ZDHHC2, RNF144A, SMYD3, SPIRE1, TRIM24, PARK2, SPIRE2, CSRP1, CRYZ, MYRIP, PARP12, PRDM4, MTF2, SALL1, ZFYVE28, CA2, ADAMTS5, CRYZL1	401	956	6610	0.724183	1
Annotation Cluster 46 Enrichment Score: 0.618
INTERPRO	IPR008160:Collagen triple helix repeat	5	0.632111	0.119758	MARCO, COL6A3, COL3A1, COL6A1, COLEC12	312	28	4557	2.60817	0.990777
SP_PIR_KEYWORDS	hydroxylation	4	0.505689	0.155199	F10, COL6A3, COL3A1, COL6A1	245	19	3361	2.88808	0.717735
SP_PIR_KEYWORDS	triple helix	3	0.379267	0.160768	COL6A3, COL3A1, COL6A1	245	10	3361	4.11551	0.722185
SP_PIR_KEYWORDS	extracellular matrix	8	1.01138	0.22093	FMOD, WNT4, COL6A3, COL3A1, CCDC80, COL6A1, FN1, ANXA2	245	68	3361	1.61393	0.808848
SP_PIR_KEYWORDS	collagen	4	0.505689	0.31186	COL6A3, COL3A1, COL6A1, COLEC12	245	27	3361	2.03235	0.901303
SP_PIR_KEYWORDS	coiled coil	11	1.39064	0.951695	HOOK1, CDR2, LMNB1, KIAA1524, COL6A3, COL3A1, COL6A1, COLEC12, NDC80, STMN1, AMPH	245	211	3361	0.715176	0.999907
Annotation Cluster 47 Enrichment Score: 0.590
GOTERM_BP_FAT	GO:0015718~monocarboxylic acid transport	3	0.379267	0.106593	PPARG, SLC6A6, ANXA1	367	9	5798	5.26612	0.952135
GOTERM_BP_FAT	GO:0015849~organic acid transport	4	0.505689	0.399155	SLC6A9, PPARG, SLC6A6, ANXA1	367	36	5798	1.75537	0.99896
GOTERM_BP_FAT	GO:0046942~carboxylic acid transport	4	0.505689	0.399155	SLC6A9, PPARG, SLC6A6, ANXA1	367	36	5798	1.75537	0.99896
Annotation Cluster 48 Enrichment Score: 0.587
INTERPRO	IPR008957:Fibronectin, type III-like fold	10	1.26422	0.0769649	PRLR, F13A1, RIMBP2, SDK2, COL6A3, IL2RG, TGM4, MYOM1, EPHB1, FN1	312	77	4557	1.89685	0.969616
SMART	SM00060:FN3	8	1.01138	0.193937	PRLR, RIMBP2, SDK2, COL6A3, IL2RG, MYOM1, EPHB1, FN1	162	74	2507	1.67301	0.988146
INTERPRO	IPR003961:Fibronectin, type III	8	1.01138	0.238828	PRLR, RIMBP2, SDK2, COL6A3, IL2RG, MYOM1, EPHB1, FN1	312	74	4557	1.579	0.999643
UP_SEQ_FEATURE	domain:Fibronectin type-III 3	4	0.505689	0.290779	PRLR, RIMBP2, SDK2, FN1	161	25	2121	2.10783	0.999866
UP_SEQ_FEATURE	domain:Fibronectin type-III 2	5	0.632111	0.321148	PRLR, RIMBP2, SDK2, EPHB1, FN1	161	38	2121	1.73341	0.999935
UP_SEQ_FEATURE	domain:Fibronectin type-III 1	5	0.632111	0.321148	PRLR, RIMBP2, SDK2, EPHB1, FN1	161	38	2121	1.73341	0.999935
INTERPRO	IPR003962:Fibronectin, type III subdomain	3	0.379267	0.37584	SDK2, MYOM1, EPHB1	312	19	4557	2.30617	0.999863
UP_SEQ_FEATURE	domain:Fibronectin type-III 4	3	0.379267	0.503274	PRLR, SDK2, FN1	161	22	2121	1.79644	0.999999
Annotation Cluster 49 Enrichment Score: 0.574
KEGG_PATHWAY	gga04512:ECM-receptor interaction	9	1.1378	0.172642	LAMB3, COL4A2, ITGB6, COL6A3, COL3A1, ITGB5, COL6A1, SDC4, FN1	251	68	3126	1.64835	0.673118
SMART	SM00327:VWA	3	0.379267	0.298992	COL6A3, ITGB5, COL6A1	162	17	2507	2.73094	0.985918
SP_PIR_KEYWORDS	cell adhesion	8	1.01138	0.300748	NRP1, SDK2, COL6A3, ITGB5, COL6A1, CDH1, CDH2, FN1	245	75	3361	1.46329	0.896244
INTERPRO	IPR002035:von Willebrand factor, type A	3	0.379267	0.324968	COL6A3, ITGB5, COL6A1	312	17	4557	2.57749	0.999856
Annotation Cluster 50 Enrichment Score: 0.568
GOTERM_BP_FAT	GO:0044275~cellular carbohydrate catabolic process	6	0.758534	0.104848	LDHB, GPD1, PFKL, H6PD, PDHA1, HIBADH	367	40	5798	2.36975	0.952124
GOTERM_BP_FAT	GO:0046164~alcohol catabolic process	6	0.758534	0.11359	LDHB, GPD1, PFKL, H6PD, PDHA1, HIBADH	367	41	5798	2.31196	0.959086
GOTERM_BP_FAT	GO:0016052~carbohydrate catabolic process	6	0.758534	0.172709	LDHB, GPD1, PFKL, H6PD, PDHA1, HIBADH	367	47	5798	2.01681	0.986399
GOTERM_BP_FAT	GO:0019320~hexose catabolic process	5	0.632111	0.189639	LDHB, PFKL, H6PD, PDHA1, HIBADH	367	36	5798	2.19422	0.988947
GOTERM_BP_FAT	GO:0006007~glucose catabolic process	5	0.632111	0.189639	LDHB, PFKL, H6PD, PDHA1, HIBADH	367	36	5798	2.19422	0.988947
GOTERM_BP_FAT	GO:0046365~monosaccharide catabolic process	5	0.632111	0.202838	LDHB, PFKL, H6PD, PDHA1, HIBADH	367	37	5798	2.13491	0.989386
KEGG_PATHWAY	gga00010:Glycolysis / Gluconeogenesis	6	0.758534	0.226907	LDHB, ALDH7A1, PFKL, PDHA1, ACSS2, PDHX	251	41	3126	1.82256	0.732958
GOTERM_BP_FAT	GO:0006006~glucose metabolic process	5	0.632111	0.530033	LDHB, PFKL, H6PD, PDHA1, HIBADH	367	60	5798	1.31653	0.999639
GOTERM_BP_FAT	GO:0006096~glycolysis	3	0.379267	0.554752	LDHB, PFKL, PDHA1	367	29	5798	1.63431	0.999715
GOTERM_BP_FAT	GO:0019318~hexose metabolic process	5	0.632111	0.716063	LDHB, PFKL, H6PD, PDHA1, HIBADH	367	76	5798	1.03937	0.999952
GOTERM_BP_FAT	GO:0005996~monosaccharide metabolic process	5	0.632111	0.793902	LDHB, PFKL, H6PD, PDHA1, HIBADH	367	85	5798	0.929316	0.999987
Annotation Cluster 51 Enrichment Score: 0.540
GOTERM_BP_FAT	GO:0022610~biological adhesion	21	2.65487	0.205211	DCBLD1, SELP, RET, NRP1, PLEK, CLSTN3, SDK2, ITGB5, NID1, MFGE8, CDH1, ACTN2, CDH2, PCDH7, PCDH19, VCAM1, NCAM1, DAB1, COL6A3, COL6A1, FN1	367	260	5798	1.27602	0.989402
GOTERM_BP_FAT	GO:0007155~cell adhesion	21	2.65487	0.205211	DCBLD1, SELP, RET, NRP1, PLEK, CLSTN3, SDK2, ITGB5, NID1, MFGE8, CDH1, ACTN2, CDH2, PCDH7, PCDH19, VCAM1, NCAM1, DAB1, COL6A3, COL6A1, FN1	367	260	5798	1.27602	0.989402
SP_PIR_KEYWORDS	cell adhesion	8	1.01138	0.300748	NRP1, SDK2, COL6A3, ITGB5, COL6A1, CDH1, CDH2, FN1	245	75	3361	1.46329	0.896244
GOTERM_BP_FAT	GO:0016337~cell-cell adhesion	9	1.1378	0.546372	VCAM1, RET, DAB1, PLEK, CLSTN3, CDH1, PCDH7, CDH2, PCDH19	367	126	5798	1.12845	0.99969
Annotation Cluster 52 Enrichment Score: 0.523
GOTERM_CC_FAT	GO:0005942~phosphoinositide 3-kinase complex	3	0.379267	0.0682211	PIK3C2G, PIK3CD, PIK3R1	243	7	3811	6.72134	0.50668
GOTERM_CC_FAT	GO:0044445~cytosolic part	4	0.505689	0.454726	PIK3C2G, PFKL, PIK3CD, PIK3R1	243	39	3811	1.60853	0.945305
KEGG_PATHWAY	gga04070:Phosphatidylinositol signaling system	4	0.505689	0.870645	PIK3C2G, DGKQ, PIK3CD, PIK3R1	251	60	3126	0.830279	0.98656
Annotation Cluster 53 Enrichment Score: 0.520
GOTERM_BP_FAT	GO:0048514~blood vessel morphogenesis	9	1.1378	0.10475	EDNRA, APOB, NRP1, EPAS1, IL18, NTRK2, CDH2, CYR61, ANXA2	367	76	5798	1.87086	0.954515
GOTERM_BP_FAT	GO:0001944~vasculature development	10	1.26422	0.150493	EDNRA, ZFAND5, APOB, NRP1, EPAS1, IL18, NTRK2, CDH2, CYR61, ANXA2	367	96	5798	1.64566	0.980247
GOTERM_BP_FAT	GO:0001525~angiogenesis	6	0.758534	0.194633	EDNRA, NRP1, EPAS1, IL18, CYR61, ANXA2	367	49	5798	1.93449	0.988374
GOTERM_BP_FAT	GO:0001568~blood vessel development	9	1.1378	0.223317	EDNRA, APOB, NRP1, EPAS1, IL18, NTRK2, CDH2, CYR61, ANXA2	367	92	5798	1.54549	0.991453
GOTERM_BP_FAT	GO:0001569~patterning of blood vessels	3	0.379267	0.267886	EDNRA, NRP1, CYR61	367	16	5798	2.96219	0.995013
GOTERM_BP_FAT	GO:0035295~tube development	9	1.1378	0.343583	EDNRA, RET, WNT4, NRP1, EPAS1, GATA6, SALL1, PCSK5, CYR61	367	105	5798	1.35415	0.997993
GOTERM_BP_FAT	GO:0035239~tube morphogenesis	5	0.632111	0.581967	EDNRA, RET, WNT4, NRP1, CYR61	367	64	5798	1.23425	0.99978
GOTERM_BP_FAT	GO:0048754~branching morphogenesis of a tube	3	0.379267	0.741403	EDNRA, NRP1, CYR61	367	41	5798	1.15598	0.99997
GOTERM_BP_FAT	GO:0001763~morphogenesis of a branching structure	3	0.379267	0.765039	EDNRA, NRP1, CYR61	367	43	5798	1.10221	0.999979
Annotation Cluster 54 Enrichment Score: 0.510
GOTERM_BP_FAT	GO:0044270~nitrogen compound catabolic process	4	0.505689	0.190467	HMOX2, UPP2, RHOQ, NT5E	367	24	5798	2.63306	0.987799
GOTERM_BP_FAT	GO:0034655~nucleobase, nucleoside, nucleotide and nucleic acid catabolic process	3	0.379267	0.362966	UPP2, RHOQ, NT5E	367	20	5798	2.36975	0.998451
GOTERM_BP_FAT	GO:0034656~nucleobase, nucleoside and nucleotide catabolic process	3	0.379267	0.362966	UPP2, RHOQ, NT5E	367	20	5798	2.36975	0.998451
GOTERM_BP_FAT	GO:0009166~nucleotide catabolic process	3	0.379267	0.362966	UPP2, RHOQ, NT5E	367	20	5798	2.36975	0.998451
Annotation Cluster 55 Enrichment Score: 0.486
INTERPRO	IPR013783:Immunoglobulin-like fold	15	1.89633	0.136721	IL18R1, IL1R1, IL1RL1, F13A1, SDK2, NFKB2, ROBO1, CD300A, ICOS, NTRK2, ROR1, TGM4, MYOM1, TAPBPL, YFV	312	149	4557	1.47038	0.994089
SMART	SM00408:IGc2	6	0.758534	0.251324	ROBO1, IL1RL1, NTRK2, SDK2, ROR1, MYOM1	162	53	2507	1.75192	0.984518
INTERPRO	IPR003598:Immunoglobulin subtype 2	6	0.758534	0.293577	ROBO1, IL1RL1, NTRK2, SDK2, ROR1, MYOM1	312	53	4557	1.65348	0.999692
INTERPRO	IPR013098:Immunoglobulin I-set	5	0.632111	0.369176	ROBO1, NTRK2, SDK2, ROR1, MYOM1	312	45	4557	1.62286	0.999898
INTERPRO	IPR007110:Immunoglobulin-like	11	1.39064	0.375837	IL18R1, IL1R1, ROBO1, IL1RL1, CD300A, NTRK2, SDK2, ROR1, MYOM1, TAPBPL, YFV	312	128	4557	1.25518	0.999893
SP_PIR_KEYWORDS	Immunoglobulin domain	4	0.505689	0.869042	IL1RL1, NTRK2, SDK2, ROR1	245	66	3361	0.831416	0.998989
Annotation Cluster 56 Enrichment Score: 0.475
INTERPRO	IPR000175:Sodium:neurotransmitter symporter	3	0.379267	0.0254057	SLC6A9, SLC6A2, SLC6A6	312	4	4557	10.9543	0.864097
SP_PIR_KEYWORDS	Symport	3	0.379267	0.187533	SLC6A9, SLC6A2, SLC6A6	245	11	3361	3.74137	0.755674
GOTERM_MF_FAT	GO:0005326~neurotransmitter transporter activity	3	0.379267	0.229073	SLC6A9, SLC6A2, SLC6A6	401	15	6610	3.29676	0.97318
GOTERM_MF_FAT	GO:0005328~neurotransmitter:sodium symporter activity	3	0.379267	0.229073	SLC6A9, SLC6A2, SLC6A6	401	15	6610	3.29676	0.97318
GOTERM_MF_FAT	GO:0015370~solute:sodium symporter activity	3	0.379267	0.452089	SLC6A9, SLC6A2, SLC6A6	401	25	6610	1.97805	0.996827
GOTERM_BP_FAT	GO:0006836~neurotransmitter transport	3	0.379267	0.535515	SLC6A9, SLC6A2, SLC6A6	367	28	5798	1.69268	0.999663
GOTERM_MF_FAT	GO:0015294~solute:cation symporter activity	3	0.379267	0.634611	SLC6A9, SLC6A2, SLC6A6	401	35	6610	1.4129	0.999403
GOTERM_MF_FAT	GO:0015293~symporter activity	3	0.379267	0.71929	SLC6A9, SLC6A2, SLC6A6	401	41	6610	1.20613	0.999744
GOTERM_CC_FAT	GO:0005887~integral to plasma membrane	9	1.1378	0.791478	SLC6A9, SLC6A2, NTRK2, SLC6A6, ROR1, ITGB5, TLR4, ANKH, EPHB1	243	157	3811	0.899033	0.991833
GOTERM_CC_FAT	GO:0031226~intrinsic to plasma membrane	9	1.1378	0.808448	SLC6A9, SLC6A2, NTRK2, SLC6A6, ROR1, ITGB5, TLR4, ANKH, EPHB1	243	160	3811	0.882176	0.992819
Annotation Cluster 57 Enrichment Score: 0.448
GOTERM_BP_FAT	GO:0007169~transmembrane receptor protein tyrosine kinase signaling pathway	12	1.51707	0.0272309	ZFAND5, RET, PTK2, NRP1, SOCS2, PRLR, ARID5B, NTRK2, ROR1, RHOQ, PCSK5, EPHB1	367	91	5798	2.0833	0.740595
GOTERM_BP_FAT	GO:0007167~enzyme linked receptor protein signaling pathway	13	1.64349	0.138223	ZFAND5, RET, NRP1, SOCS2, ARID5B, FST, RHOQ, EPHB1, PTK2, PRLR, NTRK2, ROR1, PCSK5	367	134	5798	1.53268	0.977942
INTERPRO	IPR017441:Protein kinase, ATP binding site	13	1.64349	0.168032	RET, CDC2, MAPK11, CDK6, P56LCK, EPHB1, PTK2, MAPK6, PLK1, NTRK2, BUB1, EIF2AK2, NEK7	312	129	4557	1.4719	0.997081
INTERPRO	IPR008266:Tyrosine protein kinase, active site	6	0.758534	0.266643	RET, PTK2, NTRK2, ROR1, P56LCK, EPHB1	312	51	4557	1.71833	0.999758
SMART	SM00219:TyrKc	7	0.884956	0.280485	RET, PTK2, NTRK2, ROR1, P56LCK, EPHB1, NEK7	162	69	2507	1.56996	0.986556
INTERPRO	IPR001245:Tyrosine protein kinase	7	0.884956	0.330735	RET, PTK2, NTRK2, ROR1, P56LCK, EPHB1, NEK7	312	69	4557	1.48174	0.999843
INTERPRO	IPR000719:Protein kinase, core	14	1.76991	0.392257	RET, CDC2, MAPK11, CDK6, P56LCK, EPHB1, PTK2, MAPK6, PLK1, NTRK2, BUB1, ROR1, EIF2AK2, NEK7	312	172	4557	1.18884	0.999894
UP_SEQ_FEATURE	binding site:ATP	8	1.01138	0.412136	PTK2, MAPK6, CDC2, NTRK2, ACSBG2, GK5, P56LCK, EPHB1	161	81	2121	1.30113	0.999997
GOTERM_MF_FAT	GO:0004713~protein tyrosine kinase activity	8	1.01138	0.472419	RET, PTK2, NTRK2, ROR1, P56LCK, PCSK5, EPHB1, NEK7	401	107	6610	1.23243	0.99734
UP_SEQ_FEATURE	active site:Proton acceptor	8	1.01138	0.50097	LDHB, PTK2, MAPK6, CDC2, NTRK2, P56LCK, EPHB1, CL2	161	88	2121	1.19763	0.999999
UP_SEQ_FEATURE	nucleotide phosphate-binding region:ATP	11	1.39064	0.535033	MYO1A, PTK2, MAPK6, ASS1, CDC2, NTRK2, ACSBG2, NADSYN1, GK5, P56LCK, EPHB1	161	131	2121	1.10621	0.999999
UP_SEQ_FEATURE	domain:Protein kinase	6	0.758534	0.536886	PTK2, MAPK6, CDC2, NTRK2, P56LCK, EPHB1	161	64	2121	1.23505	0.999999
SP_PIR_KEYWORDS	tyrosine-protein kinase	5	0.632111	0.544	RET, PTK2, NTRK2, P56LCK, EPHB1	245	53	3361	1.29419	0.971344
SP_PIR_KEYWORDS	kinase	13	1.64349	0.62785	RET, CDC2, PIK3CD, MAPK11, CDK6, P56LCK, EPHB1, PTK2, MAPK6, NTRK2, ROR1, GK5, EIF2AK2	245	175	3361	1.01908	0.984122
GOTERM_MF_FAT	GO:0004674~protein serine/threonine kinase activity	14	1.76991	0.636543	NUAK2, MAK, CDC2, STK36, MAPK11, CDK6, MAST2, MAPK6, PLK1, ULK1, BUB1, EIF2AK2, SIK3, NEK7	401	229	6610	1.00774	0.999373
GOTERM_MF_FAT	GO:0004714~transmembrane receptor protein tyrosine kinase activity	4	0.505689	0.643151	NTRK2, ROR1, PCSK5, EPHB1	401	54	6610	1.22102	0.9994
GOTERM_BP_FAT	GO:0007166~cell surface receptor linked signal transduction	32	4.04551	0.99906	ZFAND5, NRP1, FST, RHOQ, ITGB5, EPHB1, SCTR, EDNRA, P2RY8, TNFRSF1B, WNT4, PTK2, MYD88, GRPR, PCSK5, RET, DGKQ, C5AR1, SOCS2, PLEK, ARID5B, PIK3CD, FZD2, PTGFR, CRHR2, PRLR, CCR5, SFRP1, GNG10, NTRK2, ROR1, ADRA1D	367	778	5798	0.649804	1
Annotation Cluster 58 Enrichment Score: 0.444
SMART	SM00253:SOCS	3	0.379267	0.177506	SOCS2, SOCS3, SOCS1	162	12	2507	3.86883	0.990813
INTERPRO	IPR001496:SOCS protein, C-terminal	3	0.379267	0.195379	SOCS2, SOCS3, SOCS1	312	12	4557	3.65144	0.998636
SMART	SM00252:SH2	4	0.505689	0.462556	SOCS2, SOCS3, SOCS1, P56LCK	162	39	2507	1.58721	0.997423
INTERPRO	IPR000980:SH2 motif	4	0.505689	0.503368	SOCS2, SOCS3, SOCS1, P56LCK	312	39	4557	1.49803	0.999988
KEGG_PATHWAY	gga04910:Insulin signaling pathway	8	1.01138	0.74814	IRS2, SOCS2, SOCS3, SOCS1, PIK3CD, FASN, RHOQ, PIK3R1	251	105	3126	0.94889	0.966283
Annotation Cluster 59 Enrichment Score: 0.438	Enrichment Score: 0.4381246084451391
GOTERM_BP_FAT	GO:0006879~cellular iron ion homeostasis	3	0.379267	0.150038	SLC11A1, ACO1, MFI2	367	11	5798	4.30865	0.981177
GOTERM_BP_FAT	GO:0055072~iron ion homeostasis	3	0.379267	0.196235	SLC11A1, ACO1, MFI2	367	13	5798	3.64578	0.988169
GOTERM_BP_FAT	GO:0048878~chemical homeostasis	11	1.39064	0.279892	SLC11A1, APOB, SLC26A5, EPAS1, ACO1, MFI2, PPARG, RGN, CETP, BCL2L1, P56LCK	367	127	5798	1.36836	0.995249
GOTERM_BP_FAT	GO:0030005~cellular di-, tri-valent inorganic cation homeostasis	5	0.632111	0.330274	SLC11A1, ACO1, MFI2, RGN, P56LCK	367	46	5798	1.71721	0.997986
GOTERM_BP_FAT	GO:0030003~cellular cation homeostasis	5	0.632111	0.374266	SLC11A1, ACO1, MFI2, RGN, P56LCK	367	49	5798	1.61208	0.998648
GOTERM_BP_FAT	GO:0055066~di-, tri-valent inorganic cation homeostasis	5	0.632111	0.388903	SLC11A1, ACO1, MFI2, RGN, P56LCK	367	50	5798	1.57984	0.998837
GOTERM_BP_FAT	GO:0055082~cellular chemical homeostasis	7	0.884956	0.438962	SLC11A1, SLC26A5, ACO1, MFI2, RGN, BCL2L1, P56LCK	367	84	5798	1.31653	0.999277
GOTERM_BP_FAT	GO:0006873~cellular ion homeostasis	7	0.884956	0.438962	SLC11A1, SLC26A5, ACO1, MFI2, RGN, BCL2L1, P56LCK	367	84	5798	1.31653	0.999277
GOTERM_BP_FAT	GO:0042592~homeostatic process	16	2.02276	0.452056	EPAS1, ACO1, PPARG, PIK3CD, MFI2, BCL2L1, P56LCK, SLC11A1, APOB, SLC26A5, TNFSF11, DMD, RGN, CETP, QSOX1, GLRX	367	225	5798	1.12344	0.999358
GOTERM_BP_FAT	GO:0019725~cellular homeostasis	10	1.26422	0.455687	SLC11A1, SLC26A5, ACO1, DMD, MFI2, RGN, BCL2L1, P56LCK, QSOX1, GLRX	367	132	5798	1.19685	0.999336
GOTERM_BP_FAT	GO:0050801~ion homeostasis	7	0.884956	0.591327	SLC11A1, SLC26A5, ACO1, MFI2, RGN, BCL2L1, P56LCK	367	98	5798	1.12845	0.999813
GOTERM_BP_FAT	GO:0055080~cation homeostasis	5	0.632111	0.594428	SLC11A1, ACO1, MFI2, RGN, P56LCK	367	65	5798	1.21526	0.999797
Annotation Cluster 60 Enrichment Score: 0.428
GOTERM_BP_FAT	GO:0007067~mitosis	5	0.632111	0.189639	KIF11, CDC2, KATNB1, BUB1B, NDC80	367	36	5798	2.19422	0.988947
GOTERM_BP_FAT	GO:0000280~nuclear division	5	0.632111	0.189639	KIF11, CDC2, KATNB1, BUB1B, NDC80	367	36	5798	2.19422	0.988947
GOTERM_BP_FAT	GO:0000087~M phase of mitotic cell cycle	5	0.632111	0.216299	KIF11, CDC2, KATNB1, BUB1B, NDC80	367	38	5798	2.07873	0.99096
GOTERM_BP_FAT	GO:0048285~organelle fission	5	0.632111	0.229996	KIF11, CDC2, KATNB1, BUB1B, NDC80	367	39	5798	2.02543	0.991375
GOTERM_BP_FAT	GO:0000278~mitotic cell cycle	6	0.758534	0.302677	KIF11, CDC2, KATNB1, BUB1B, CDK6, NDC80	367	58	5798	1.63431	0.996828
GOTERM_BP_FAT	GO:0007049~cell cycle	12	1.51707	0.331416	CCNB3, KIF11, MAPK6, CDC2, PLK1, KATNB1, ANXA1, BUB1B, CDK6, NDC80, SPINW, TP53INP1	367	148	5798	1.28095	0.997915
SP_PIR_KEYWORDS	cell cycle	6	0.758534	0.443387	CCNB3, MAPK6, CDC2, KATNB1, NDC80, SPINW	245	60	3361	1.37184	0.951971
GOTERM_BP_FAT	GO:0000279~M phase	5	0.632111	0.489109	KIF11, CDC2, KATNB1, BUB1B, NDC80	367	57	5798	1.38582	0.999532
SP_PIR_KEYWORDS	cell division	4	0.505689	0.510195	CCNB3, CDC2, KATNB1, NDC80	245	37	3361	1.48307	0.970019
GOTERM_BP_FAT	GO:0022403~cell cycle phase	6	0.758534	0.528947	KIF11, CDC2, KATNB1, BUB1B, CDK6, NDC80	367	76	5798	1.24724	0.999649
SP_PIR_KEYWORDS	mitosis	3	0.379267	0.573205	CDC2, KATNB1, NDC80	245	26	3361	1.58289	0.976086
GOTERM_BP_FAT	GO:0022402~cell cycle process	7	0.884956	0.667961	KIF11, CDC2, KATNB1, BUB1B, CDK6, NDC80, TP53INP1	367	106	5798	1.04329	0.999923
GOTERM_BP_FAT	GO:0051301~cell division	4	0.505689	0.684189	CCNB3, CDC2, KATNB1, NDC80	367	55	5798	1.14897	0.999928
Annotation Cluster 61 Enrichment Score: 0.422
INTERPRO	IPR011042:Six-bladed beta-propeller, TolB-like	4	0.505689	0.105161	RGN, NID1, ODZ2, VLDLR	312	17	4557	3.43665	0.986548
SMART	SM00179:EGF_CA	4	0.505689	0.248775	F10, MASP2, NID1, VLDLR	162	27	2507	2.29264	0.994194
INTERPRO	IPR013091:EGF calcium-binding	3	0.379267	0.273095	MASP2, NID1, VLDLR	312	15	4557	2.92115	0.999738
INTERPRO	IPR001881:EGF-like calcium-binding	4	0.505689	0.278996	F10, MASP2, NID1, VLDLR	312	27	4557	2.16382	0.999713
INTERPRO	IPR013032:EGF-like region, conserved site	9	1.1378	0.280098	TNFRSF6B, F10, MASP2, C6, ITGB5, NID1, ODZ2, EPHB1, VLDLR	312	91	4557	1.44453	0.999633
INTERPRO	IPR018097:EGF-like calcium-binding, conserved site	4	0.505689	0.336482	F10, MASP2, NID1, VLDLR	312	30	4557	1.94744	0.999829
INTERPRO	IPR000152:EGF-type aspartate/asparagine hydroxylation conserved site	4	0.505689	0.355652	F10, MASP2, NID1, VLDLR	312	31	4557	1.88462	0.999879
SP_PIR_KEYWORDS	egf-like domain	6	0.758534	0.399167	F10, MASP2, C6, NID1, ODZ2, VLDLR	245	57	3361	1.44404	0.935393
SMART	SM00181:EGF	4	0.505689	0.720539	F10, NID1, ODZ2, VLDLR	162	57	2507	1.08599	0.999936
INTERPRO	IPR000742:EGF-like, type 3	4	0.505689	0.746628	F10, NID1, ODZ2, VLDLR	312	56	4557	1.04327	1
INTERPRO	IPR006210:EGF-like	4	0.505689	0.757432	F10, NID1, ODZ2, VLDLR	312	57	4557	1.02497	1
INTERPRO	IPR006209:EGF	3	0.379267	0.79201	F10, ODZ2, VLDLR	312	42	4557	1.04327	1
Annotation Cluster 62 Enrichment Score: 0.411
GOTERM_BP_FAT	GO:0001667~ameboidal cell migration	4	0.505689	0.190467	FGF19, ZFAND5, RET, ARID5B	367	24	5798	2.63306	0.987799
GOTERM_BP_FAT	GO:0051674~localization of cell	9	1.1378	0.343583	FGF19, ZFAND5, RET, NEURL, APOB, DAB1, NRP1, ARID5B, CDH2	367	105	5798	1.35415	0.997993
GOTERM_BP_FAT	GO:0048870~cell motility	9	1.1378	0.343583	FGF19, ZFAND5, RET, NEURL, APOB, DAB1, NRP1, ARID5B, CDH2	367	105	5798	1.35415	0.997993
GOTERM_BP_FAT	GO:0016477~cell migration	7	0.884956	0.611336	FGF19, ZFAND5, RET, DAB1, NRP1, ARID5B, CDH2	367	100	5798	1.10589	0.999824
GOTERM_BP_FAT	GO:0006928~cell motion	9	1.1378	0.642583	FGF19, ZFAND5, RET, NEURL, APOB, DAB1, NRP1, ARID5B, CDH2	367	137	5798	1.03785	0.999893
Annotation Cluster 63 Enrichment Score: 0.389
GOTERM_BP_FAT	GO:0060429~epithelium development	10	1.26422	0.052097	RET, PGP, WNT4, GATA6, HOXB5, PPARG, ANXA1, FZD2, CA2, CBFA2T2	367	77	5798	2.05174	0.844254
GOTERM_BP_FAT	GO:0016331~morphogenesis of embryonic epithelium	3	0.379267	0.474485	RET, PGP, WNT4	367	25	5798	1.8958	0.999482
GOTERM_BP_FAT	GO:0002009~morphogenesis of an epithelium	4	0.505689	0.591882	RET, PGP, WNT4, CA2	367	48	5798	1.31653	0.999795
GOTERM_BP_FAT	GO:0048729~tissue morphogenesis	5	0.632111	0.778247	RET, PGP, WNT4, FST, CA2	367	83	5798	0.951709	0.999983
GOTERM_BP_FAT	GO:0048598~embryonic morphogenesis	4	0.505689	0.996007	RET, PGP, WNT4, HOXB5	367	146	5798	0.432832	1
Annotation Cluster 64 Enrichment Score: 0.382
GOTERM_BP_FAT	GO:0044271~nitrogen compound biosynthetic process	20	2.52845	0.0451366	TCIRG1, KYNU, MOCS2, ASL2, ASS1, ATP1B4, NADSYN1, ATP11A, ASL1, AGMAT, ATP13A2, PPAT, CMPK2, DHFR, MTR, DPYD, PSAT1, ATP6V0D2, ATP8B3, PRODH	367	199	5798	1.58778	0.828276
GOTERM_BP_FAT	GO:0009165~nucleotide biosynthetic process	12	1.51707	0.176959	TCIRG1, KYNU, DHFR, ATP1B4, NADSYN1, ATP11A, DPYD, ATP6V0D2, ATP13A2, ATP8B3, PPAT, CMPK2	367	127	5798	1.49276	0.985453
GOTERM_BP_FAT	GO:0034404~nucleobase, nucleoside and nucleotide biosynthetic process	12	1.51707	0.189991	TCIRG1, KYNU, DHFR, ATP1B4, NADSYN1, ATP11A, DPYD, ATP6V0D2, ATP13A2, ATP8B3, PPAT, CMPK2	367	129	5798	1.46962	0.988361
GOTERM_BP_FAT	GO:0034654~nucleobase, nucleoside, nucleotide and nucleic acid biosynthetic process	12	1.51707	0.189991	TCIRG1, KYNU, DHFR, ATP1B4, NADSYN1, ATP11A, DPYD, ATP6V0D2, ATP13A2, ATP8B3, PPAT, CMPK2	367	129	5798	1.46962	0.988361
GOTERM_MF_FAT	GO:0015662~ATPase activity, coupled to transmembrane movement of ions, phosphorylative mechanism	4	0.505689	0.339285	ATP1B4, ATP11A, ATP13A2, ATP8B3	401	34	6610	1.93927	0.992384
GOTERM_MF_FAT	GO:0042626~ATPase activity, coupled to transmembrane movement of substances	6	0.758534	0.369811	TAP2, ATP1B4, ATP11A, ABCB6, ATP13A2, ATP8B3	401	66	6610	1.49853	0.994663
GOTERM_MF_FAT	GO:0043492~ATPase activity, coupled to movement of substances	6	0.758534	0.394318	TAP2, ATP1B4, ATP11A, ABCB6, ATP13A2, ATP8B3	401	68	6610	1.45445	0.995829
GOTERM_MF_FAT	GO:0016820~hydrolase activity, acting on acid anhydrides, catalyzing transmembrane movement of substances	6	0.758534	0.406547	TAP2, ATP1B4, ATP11A, ABCB6, ATP13A2, ATP8B3	401	69	6610	1.43337	0.995937
GOTERM_BP_FAT	GO:0006754~ATP biosynthetic process	6	0.758534	0.417486	TCIRG1, ATP1B4, ATP11A, ATP6V0D2, ATP13A2, ATP8B3	367	67	5798	1.41478	0.999074
GOTERM_BP_FAT	GO:0009205~purine ribonucleoside triphosphate metabolic process	7	0.884956	0.450363	TCIRG1, ATP1B4, ATP11A, RHOQ, ATP6V0D2, ATP13A2, ATP8B3	367	85	5798	1.30104	0.999406
GOTERM_BP_FAT	GO:0009199~ribonucleoside triphosphate metabolic process	7	0.884956	0.450363	TCIRG1, ATP1B4, ATP11A, RHOQ, ATP6V0D2, ATP13A2, ATP8B3	367	85	5798	1.30104	0.999406
GOTERM_MF_FAT	GO:0015405~P-P-bond-hydrolysis-driven transmembrane transporter activity	6	0.758534	0.455045	TAP2, ATP1B4, ATP11A, ABCB6, ATP13A2, ATP8B3	401	73	6610	1.35483	0.996706
GOTERM_MF_FAT	GO:0015399~primary active transmembrane transporter activity	6	0.758534	0.455045	TAP2, ATP1B4, ATP11A, ABCB6, ATP13A2, ATP8B3	401	73	6610	1.35483	0.996706
GOTERM_BP_FAT	GO:0009259~ribonucleotide metabolic process	8	1.01138	0.466602	TCIRG1, ATP1B4, ATP11A, RHOQ, DPYD, ATP6V0D2, ATP13A2, ATP8B3	367	102	5798	1.23909	0.999449
GOTERM_BP_FAT	GO:0009144~purine nucleoside triphosphate metabolic process	7	0.884956	0.484228	TCIRG1, ATP1B4, ATP11A, RHOQ, ATP6V0D2, ATP13A2, ATP8B3	367	88	5798	1.25669	0.999507
GOTERM_BP_FAT	GO:0046034~ATP metabolic process	6	0.758534	0.504882	TCIRG1, ATP1B4, ATP11A, ATP6V0D2, ATP13A2, ATP8B3	367	74	5798	1.28095	0.999611
GOTERM_BP_FAT	GO:0009141~nucleoside triphosphate metabolic process	7	0.884956	0.517428	TCIRG1, ATP1B4, ATP11A, RHOQ, ATP6V0D2, ATP13A2, ATP8B3	367	91	5798	1.21526	0.999634
GOTERM_BP_FAT	GO:0009260~ribonucleotide biosynthetic process	7	0.884956	0.528314	TCIRG1, ATP1B4, ATP11A, DPYD, ATP6V0D2, ATP13A2, ATP8B3	367	92	5798	1.20205	0.999663
GOTERM_BP_FAT	GO:0009206~purine ribonucleoside triphosphate biosynthetic process	6	0.758534	0.528947	TCIRG1, ATP1B4, ATP11A, ATP6V0D2, ATP13A2, ATP8B3	367	76	5798	1.24724	0.999649
GOTERM_BP_FAT	GO:0009201~ribonucleoside triphosphate biosynthetic process	6	0.758534	0.528947	TCIRG1, ATP1B4, ATP11A, ATP6V0D2, ATP13A2, ATP8B3	367	76	5798	1.24724	0.999649
GOTERM_BP_FAT	GO:0009145~purine nucleoside triphosphate biosynthetic process	6	0.758534	0.540784	TCIRG1, ATP1B4, ATP11A, ATP6V0D2, ATP13A2, ATP8B3	367	77	5798	1.23104	0.999667
GOTERM_MF_FAT	GO:0016887~ATPase activity	12	1.51707	0.547165	ABCG8, MYO1A, ABCG5, TAP2, ATP1B4, ATP11A, CETN1, LONRF1, ABCB6, ATP13A2, ATP8B3, ABCG1	401	182	6610	1.08684	0.998573
GOTERM_BP_FAT	GO:0009142~nucleoside triphosphate biosynthetic process	6	0.758534	0.552483	TCIRG1, ATP1B4, ATP11A, ATP6V0D2, ATP13A2, ATP8B3	367	78	5798	1.21526	0.999716
GOTERM_MF_FAT	GO:0042625~ATPase activity, coupled to transmembrane movement of ions	4	0.505689	0.56239	ATP1B4, ATP11A, ATP13A2, ATP8B3	401	48	6610	1.37365	0.998712
GOTERM_BP_FAT	GO:0006163~purine nucleotide metabolic process	8	1.01138	0.567335	TCIRG1, ATP1B4, ATP11A, RHOQ, ATP6V0D2, ATP13A2, ATP8B3, PPAT	367	112	5798	1.12845	0.999763
GOTERM_BP_FAT	GO:0009150~purine ribonucleotide metabolic process	7	0.884956	0.581125	TCIRG1, ATP1B4, ATP11A, RHOQ, ATP6V0D2, ATP13A2, ATP8B3	367	97	5798	1.14009	0.999787
GOTERM_BP_FAT	GO:0006164~purine nucleotide biosynthetic process	7	0.884956	0.581125	TCIRG1, ATP1B4, ATP11A, ATP6V0D2, ATP13A2, ATP8B3, PPAT	367	97	5798	1.14009	0.999787
GOTERM_BP_FAT	GO:0009152~purine ribonucleotide biosynthetic process	6	0.758534	0.650571	TCIRG1, ATP1B4, ATP11A, ATP6V0D2, ATP13A2, ATP8B3	367	87	5798	1.08954	0.999898
GOTERM_MF_FAT	GO:0042623~ATPase activity, coupled	8	1.01138	0.806299	TAP2, ATP1B4, ATP11A, CETN1, LONRF1, ABCB6, ATP13A2, ATP8B3	401	149	6610	0.885036	0.999952
Annotation Cluster 65 Enrichment Score: 0.357
GOTERM_BP_FAT	GO:0002573~myeloid leukocyte differentiation	3	0.379267	0.219942	TNFSF11, PPARG, SPI1	367	14	5798	3.38536	0.99124
GOTERM_BP_FAT	GO:0030099~myeloid cell differentiation	4	0.505689	0.381695	TNFSF11, EPAS1, PPARG, SPI1	367	35	5798	1.80553	0.998786
GOTERM_BP_FAT	GO:0048534~hemopoietic or lymphoid organ development	8	1.01138	0.466602	TNFSF11, EPAS1, PLEK, PPARG, SPI1, CDK6, NFKB2, P56LCK	367	102	5798	1.23909	0.999449
GOTERM_BP_FAT	GO:0030097~hemopoiesis	7	0.884956	0.517428	TNFSF11, EPAS1, PLEK, PPARG, SPI1, CDK6, P56LCK	367	91	5798	1.21526	0.999634
GOTERM_BP_FAT	GO:0002520~immune system development	8	1.01138	0.517903	TNFSF11, EPAS1, PLEK, PPARG, SPI1, CDK6, NFKB2, P56LCK	367	107	5798	1.18119	0.999618
GOTERM_BP_FAT	GO:0002521~leukocyte differentiation	4	0.505689	0.684189	TNFSF11, PPARG, SPI1, P56LCK	367	55	5798	1.14897	0.999928
Annotation Cluster 66 Enrichment Score: 0.355
SP_PIR_KEYWORDS	microtubule	6	0.758534	0.160804	KIF23, HOOK1, KIF11, TUBB2B, KATNB1, STMN1	245	40	3361	2.05776	0.713236
GOTERM_CC_FAT	GO:0005874~microtubule	6	0.758534	0.208954	KIF23, HOOK1, KIF11, TUBB2B, KATNB1, STMN1	243	50	3811	1.88198	0.814507
GOTERM_CC_FAT	GO:0015630~microtubule cytoskeleton	10	1.26422	0.360963	KIF23, HOOK1, KIF11, TUBB2B, IL1RL1, KIFAP3, KATNB1, NDC80, STMN1, P56LCK	243	121	3811	1.29613	0.913896
GOTERM_BP_FAT	GO:0007017~microtubule-based process	7	0.884956	0.5391	KIF23, HOOK1, NEURL, KIF25, KIF11, TUBB2B, NDC80	367	93	5798	1.18912	0.999672
GOTERM_BP_FAT	GO:0007018~microtubule-based movement	4	0.505689	0.659506	KIF23, KIF25, KIF11, TUBB2B	367	53	5798	1.19233	0.999914
GOTERM_MF_FAT	GO:0003774~motor activity	6	0.758534	0.662034	KIF23, MYO1A, KIF25, KIF11, MYO1B, MYO1F	401	92	6610	1.07503	0.999471
GOTERM_MF_FAT	GO:0003777~microtubule motor activity	3	0.379267	0.664864	KIF23, KIF25, KIF11	401	37	6610	1.33652	0.999456
GOTERM_CC_FAT	GO:0044430~cytoskeletal part	16	2.02276	0.757811	KIF23, MYO1A, KIF11, TUBB2B, LMNB1, MYO1B, IL1RL1, CALD1, KATNB1, RHOQ, MYO1F, NDC80, P56LCK, HOOK1, KIFAP3, STMN1	243	272	3811	0.922537	0.989884
Annotation Cluster 67 Enrichment Score: 0.352
GOTERM_BP_FAT	GO:0014032~neural crest cell development	3	0.379267	0.362966	FGF19, EDNRA, RET	367	20	5798	2.36975	0.998451
GOTERM_BP_FAT	GO:0014033~neural crest cell differentiation	3	0.379267	0.362966	FGF19, EDNRA, RET	367	20	5798	2.36975	0.998451
GOTERM_BP_FAT	GO:0014031~mesenchymal cell development	3	0.379267	0.495368	FGF19, EDNRA, RET	367	26	5798	1.82289	0.999545
GOTERM_BP_FAT	GO:0048762~mesenchymal cell differentiation	3	0.379267	0.515717	FGF19, EDNRA, RET	367	27	5798	1.75537	0.99966
GOTERM_BP_FAT	GO:0060485~mesenchyme development	3	0.379267	0.515717	FGF19, EDNRA, RET	367	27	5798	1.75537	0.99966
Annotation Cluster 68 Enrichment Score: 0.340
GOTERM_BP_FAT	GO:0007276~gamete generation	7	0.884956	0.246596	HOOK1, NEURL, WNT4, APOB, FST, BCL2L1, SPINW	367	67	5798	1.65058	0.993097
GOTERM_BP_FAT	GO:0007281~germ cell development	4	0.505689	0.31109	HOOK1, NEURL, WNT4, BCL2L1	367	31	5798	2.0385	0.997225
GOTERM_BP_FAT	GO:0008585~female gonad development	3	0.379267	0.362966	WNT4, FST, BCL2L1	367	20	5798	2.36975	0.998451
GOTERM_BP_FAT	GO:0032504~multicellular organism reproduction	8	1.01138	0.371922	HOOK1, NEURL, WNT4, APOB, PRLR, FST, BCL2L1, SPINW	367	93	5798	1.359	0.998657
GOTERM_BP_FAT	GO:0048609~reproductive process in a multicellular organism	8	1.01138	0.371922	HOOK1, NEURL, WNT4, APOB, PRLR, FST, BCL2L1, SPINW	367	93	5798	1.359	0.998657
GOTERM_BP_FAT	GO:0019953~sexual reproduction	7	0.884956	0.404542	HOOK1, NEURL, WNT4, APOB, FST, BCL2L1, SPINW	367	81	5798	1.36529	0.999022
GOTERM_BP_FAT	GO:0048608~reproductive structure development	4	0.505689	0.467365	WNT4, SFRP1, FST, BCL2L1	367	40	5798	1.57984	0.999426
GOTERM_BP_FAT	GO:0046546~development of primary male sexual characteristics	3	0.379267	0.474485	WNT4, BCL2L1, DHCR24	367	25	5798	1.8958	0.999482
GOTERM_BP_FAT	GO:0046545~development of primary female sexual characteristics	3	0.379267	0.474485	WNT4, FST, BCL2L1	367	25	5798	1.8958	0.999482
GOTERM_BP_FAT	GO:0048232~male gamete generation	4	0.505689	0.483894	HOOK1, NEURL, APOB, BCL2L1	367	41	5798	1.5413	0.99953
GOTERM_BP_FAT	GO:0007283~spermatogenesis	4	0.505689	0.483894	HOOK1, NEURL, APOB, BCL2L1	367	41	5798	1.5413	0.99953
GOTERM_BP_FAT	GO:0046660~female sex differentiation	3	0.379267	0.515717	WNT4, FST, BCL2L1	367	27	5798	1.75537	0.99966
GOTERM_BP_FAT	GO:0045137~development of primary sexual characteristics	4	0.505689	0.516194	WNT4, FST, BCL2L1, DHCR24	367	43	5798	1.46962	0.999644
GOTERM_BP_FAT	GO:0003006~reproductive developmental process	7	0.884956	0.517428	HOOK1, NEURL, WNT4, SFRP1, FST, BCL2L1, DHCR24	367	91	5798	1.21526	0.999634
GOTERM_BP_FAT	GO:0046661~male sex differentiation	3	0.379267	0.535515	WNT4, BCL2L1, DHCR24	367	28	5798	1.69268	0.999663
GOTERM_BP_FAT	GO:0008406~gonad development	3	0.379267	0.625963	WNT4, FST, BCL2L1	367	33	5798	1.43622	0.999862
GOTERM_BP_FAT	GO:0048610~reproductive cellular process	4	0.505689	0.646655	HOOK1, NEURL, WNT4, BCL2L1	367	52	5798	1.21526	0.999898
GOTERM_BP_FAT	GO:0007548~sex differentiation	4	0.505689	0.672018	WNT4, FST, BCL2L1, DHCR24	367	54	5798	1.17025	0.999923
Annotation Cluster 69 Enrichment Score: 0.338
GOTERM_CC_FAT	GO:0015630~microtubule cytoskeleton	10	1.26422	0.360963	KIF23, HOOK1, KIF11, TUBB2B, IL1RL1, KIFAP3, KATNB1, NDC80, STMN1, P56LCK	243	121	3811	1.29613	0.913896
GOTERM_CC_FAT	GO:0005813~centrosome	4	0.505689	0.471568	IL1RL1, KATNB1, NDC80, P56LCK	243	40	3811	1.56831	0.949911
GOTERM_CC_FAT	GO:0005815~microtubule organizing center	4	0.505689	0.567079	IL1RL1, KATNB1, NDC80, P56LCK	243	46	3811	1.36375	0.969833
Annotation Cluster 70 Enrichment Score: 0.329
INTERPRO	IPR018114:Peptidase S1/S6, chymotrypsin/Hap, active site	4	0.505689	0.077707	F10, GZMA, MASP2, CYP51A1	312	15	4557	3.89487	0.963896
INTERPRO	IPR001314:Peptidase S1A, chymotrypsin	3	0.379267	0.247043	F10, GZMA, MASP2	312	14	4557	3.12981	0.999637
SMART	SM00020:Tryp_SPc	3	0.379267	0.250032	F10, GZMA, MASP2	162	15	2507	3.09506	0.989984
INTERPRO	IPR001254:Peptidase S1 and S6, chymotrypsin/Hap	3	0.379267	0.273095	F10, GZMA, MASP2	312	15	4557	2.92115	0.999738
GOTERM_MF_FAT	GO:0008236~serine-type peptidase activity	7	0.884956	0.399067	F10, GZMA, MASP2, DPP10, PCSK6, PCSK5, TMPRSS6	401	84	6610	1.37365	0.99578
GOTERM_MF_FAT	GO:0017171~serine hydrolase activity	7	0.884956	0.399067	F10, GZMA, MASP2, DPP10, PCSK6, PCSK5, TMPRSS6	401	84	6610	1.37365	0.99578
GOTERM_MF_FAT	GO:0004252~serine-type endopeptidase activity	6	0.758534	0.418745	F10, GZMA, MASP2, PCSK6, PCSK5, TMPRSS6	401	70	6610	1.4129	0.996051
GOTERM_MF_FAT	GO:0070011~peptidase activity, acting on L-amino acid peptides	14	1.76991	0.889753	F10, ADAMTS13, CNDP2, MASP2, GZMA, DPP10, TMPRSS6, TMEM27, LNPEP, CASP6, LONRF1, PCSK6, PCSK5, ADAMTS5	401	285	6610	0.80973	0.999996
GOTERM_MF_FAT	GO:0008237~metallopeptidase activity	5	0.632111	0.895763	LNPEP, CNDP2, ADAMTS13, ADAMTS5, TMEM27	401	107	6610	0.770271	0.999997
GOTERM_BP_FAT	GO:0006508~proteolysis	20	2.52845	0.908304	RAD23B, F10, USP3, GZMA, MASP2, SOCS3, ADAMTS13, CNDP2, DPP10, TMPRSS6, TMEM27, LNPEP, CASP6, USP18, WWP1, LONRF1, PCSK6, PCSK5, ADAMTS5, DHCR24	367	389	5798	0.812255	1
GOTERM_MF_FAT	GO:0008233~peptidase activity	14	1.76991	0.912356	F10, ADAMTS13, CNDP2, MASP2, GZMA, DPP10, TMPRSS6, TMEM27, LNPEP, CASP6, LONRF1, PCSK6, PCSK5, ADAMTS5	401	294	6610	0.784942	0.999998
GOTERM_MF_FAT	GO:0004175~endopeptidase activity	9	1.1378	0.93985	CASP6, F10, GZMA, MASP2, ADAMTS13, PCSK6, PCSK5, TMPRSS6, ADAMTS5	401	207	6610	0.716687	1
SP_PIR_KEYWORDS	Protease	3	0.379267	0.984479	F10, GZMA, MASP2	245	81	3361	0.508088	0.999993
Annotation Cluster 71 Enrichment Score: 0.322
GOTERM_BP_FAT	GO:0043086~negative regulation of catalytic activity	5	0.632111	0.216299	PLEK, HMGCR, PDCD4, PKIA, DHCR24	367	38	5798	2.07873	0.99096
GOTERM_BP_FAT	GO:0044092~negative regulation of molecular function	6	0.758534	0.25314	PLEK, HMGCR, NDFIP2, PDCD4, PKIA, DHCR24	367	54	5798	1.75537	0.993731
GOTERM_BP_FAT	GO:0033673~negative regulation of kinase activity	3	0.379267	0.3861	HMGCR, PDCD4, PKIA	367	21	5798	2.25691	0.998833
GOTERM_BP_FAT	GO:0006469~negative regulation of protein kinase activity	3	0.379267	0.3861	HMGCR, PDCD4, PKIA	367	21	5798	2.25691	0.998833
GOTERM_BP_FAT	GO:0045859~regulation of protein kinase activity	7	0.884956	0.404542	DAB1, DGKQ, PRLR, HMGCR, PDCD4, PKIA, VLDLR	367	81	5798	1.36529	0.999022
GOTERM_BP_FAT	GO:0019220~regulation of phosphate metabolic process	10	1.26422	0.409761	DAB1, DGKQ, CNTF, PLEK, PRLR, HMGCR, SOCS3, PDCD4, PKIA, VLDLR	367	127	5798	1.24397	0.999021
GOTERM_BP_FAT	GO:0051174~regulation of phosphorus metabolic process	10	1.26422	0.409761	DAB1, DGKQ, CNTF, PLEK, PRLR, HMGCR, SOCS3, PDCD4, PKIA, VLDLR	367	127	5798	1.24397	0.999021
GOTERM_BP_FAT	GO:0043549~regulation of kinase activity	7	0.884956	0.427519	DAB1, DGKQ, PRLR, HMGCR, PDCD4, PKIA, VLDLR	367	83	5798	1.33239	0.999169
GOTERM_BP_FAT	GO:0051348~negative regulation of transferase activity	3	0.379267	0.431203	HMGCR, PDCD4, PKIA	367	23	5798	2.06066	0.999188
GOTERM_BP_FAT	GO:0051338~regulation of transferase activity	7	0.884956	0.450363	DAB1, DGKQ, PRLR, HMGCR, PDCD4, PKIA, VLDLR	367	85	5798	1.30104	0.999406
GOTERM_BP_FAT	GO:0044093~positive regulation of molecular function	9	1.1378	0.508935	DAB1, MYD88, DGKQ, PLEK, PRLR, RGN, TLR3, P56LCK, VLDLR	367	122	5798	1.16545	0.999625
GOTERM_BP_FAT	GO:0042325~regulation of phosphorylation	9	1.1378	0.508935	DAB1, DGKQ, CNTF, PRLR, HMGCR, SOCS3, PDCD4, PKIA, VLDLR	367	122	5798	1.16545	0.999625
GOTERM_BP_FAT	GO:0051345~positive regulation of hydrolase activity	3	0.379267	0.573419	PLEK, RGN, P56LCK	367	30	5798	1.57984	0.999782
GOTERM_BP_FAT	GO:0043085~positive regulation of catalytic activity	7	0.884956	0.676876	DAB1, DGKQ, PLEK, PRLR, RGN, P56LCK, VLDLR	367	107	5798	1.03354	0.999921
GOTERM_BP_FAT	GO:0045860~positive regulation of protein kinase activity	4	0.505689	0.729505	DAB1, DGKQ, PRLR, VLDLR	367	59	5798	1.07108	0.999962
GOTERM_BP_FAT	GO:0033674~positive regulation of kinase activity	4	0.505689	0.750177	DAB1, DGKQ, PRLR, VLDLR	367	61	5798	1.03596	0.999976
GOTERM_BP_FAT	GO:0051347~positive regulation of transferase activity	4	0.505689	0.76003	DAB1, DGKQ, PRLR, VLDLR	367	62	5798	1.01925	0.999979
GOTERM_BP_FAT	GO:0051336~regulation of hydrolase activity	5	0.632111	0.841814	PLEK, RGN, P56LCK, AGAP1, DHCR24	367	92	5798	0.858607	0.999996
Annotation Cluster 72 Enrichment Score: 0.306
SP_PIR_KEYWORDS	sh3 domain	5	0.632111	0.364046	RIMBP2, MYO1F, P56LCK, ARHGAP26, AMPH	245	42	3361	1.63314	0.931948
SMART	SM00326:SH3	5	0.632111	0.416657	RIMBP2, MYO1F, P56LCK, ARHGAP26, AMPH	162	51	2507	1.51719	0.996088
INTERPRO	IPR001452:Src homology-3 domain	5	0.632111	0.463348	RIMBP2, MYO1F, P56LCK, ARHGAP26, AMPH	312	51	4557	1.43194	0.999975
UP_SEQ_FEATURE	domain:SH3	3	0.379267	0.503274	P56LCK, ARHGAP26, AMPH	161	22	2121	1.79644	0.999999
SP_PIR_KEYWORDS	cell junction	5	0.632111	0.837127	PTK2, RIMBP2, SDK2, ARHGAP26, AMPH	245	79	3361	0.868251	0.998443
Annotation Cluster 73 Enrichment Score: 0.304
INTERPRO	IPR017441:Protein kinase, ATP binding site	13	1.64349	0.168032	RET, CDC2, MAPK11, CDK6, P56LCK, EPHB1, PTK2, MAPK6, PLK1, NTRK2, BUB1, EIF2AK2, NEK7	312	129	4557	1.4719	0.997081
PIR_SUPERFAMILY	PIRSF000564:kinase-related transforming protein	3	0.379267	0.310114	CDC2, CDK6, MAPK11	172	14	2137	2.66238	1
SMART	SM00220:S_TKc	6	0.758534	0.354044	MAPK6, CDC2, PLK1, CDK6, MAPK11, NEK7	162	61	2507	1.52216	0.9921
SP_PIR_KEYWORDS	serine/threonine-protein kinase	8	1.01138	0.373279	MAPK6, CDC2, PLK1, BUB1, CDK6, MAPK11, EIF2AK2, NEK7	245	81	3361	1.3549	0.930285
GOTERM_BP_FAT	GO:0006796~phosphate metabolic process	36	4.5512	0.390319	NUAK2, MVD, STK36, EPHB1, PTK2, BUB1, GK5, MTMR7, PCSK5, ATP6V0D2, SIK3, GPD2, TCIRG1, GPD1, RET, PIK3C2G, PTPN3, CDC2, MAK, PDK3, PDK4, PIK3CD, PTPRR, MAPK11, CDK6, P56LCK, MAST2, PTP4A3, MAPK6, ULK1, PLK1, NTRK2, ROR1, PPM1M, EIF2AK2, NEK7	367	526	5798	1.08126	0.998805
GOTERM_BP_FAT	GO:0006793~phosphorus metabolic process	36	4.5512	0.390319	NUAK2, MVD, STK36, EPHB1, PTK2, BUB1, GK5, MTMR7, PCSK5, ATP6V0D2, SIK3, GPD2, TCIRG1, GPD1, RET, PIK3C2G, PTPN3, CDC2, MAK, PDK3, PDK4, PIK3CD, PTPRR, MAPK11, CDK6, P56LCK, MAST2, PTP4A3, MAPK6, ULK1, PLK1, NTRK2, ROR1, PPM1M, EIF2AK2, NEK7	367	526	5798	1.08126	0.998805
INTERPRO	IPR000719:Protein kinase, core	14	1.76991	0.392257	RET, CDC2, MAPK11, CDK6, P56LCK, EPHB1, PTK2, MAPK6, PLK1, NTRK2, BUB1, ROR1, EIF2AK2, NEK7	312	172	4557	1.18884	0.999894
INTERPRO	IPR002290:Serine/threonine protein kinase	6	0.758534	0.404173	MAPK6, CDC2, PLK1, CDK6, MAPK11, NEK7	312	61	4557	1.43663	0.999906
GOTERM_MF_FAT	GO:0004672~protein kinase activity	24	3.03413	0.4473	RET, NUAK2, CDC2, MAK, STK36, PDK3, PDK4, MAPK11, CDK6, P56LCK, EPHB1, PTK2, MAST2, CCDC40, MAPK6, ULK1, PLK1, NTRK2, BUB1, ROR1, EIF2AK2, PCSK5, SIK3, NEK7	401	364	6610	1.08684	0.996849
GOTERM_MF_FAT	GO:0032559~adenyl ribonucleotide binding	53	6.70038	0.48686	KIF23, KIF25, NUAK2, STK36, HSP70, ACSS2, SUCLA2, SIK3, ATP8B3, RET, KIF11, CDC2, NADSYN1, CDK6, MAST2, MAPK6, ROR1, EIF2AK2, NEK7, IFIH1, MVD, ASS1, GLUD1, ACSBG2, CETN1, EPHB1, CMPK2, PTK2, TAP2, BUB1, GK5, PCSK5, PAPSS2, MYO1A, MYO1B, MAK, PDK3, PDK4, AK3, ATP11A, MYO1F, MAPK11, ACACB, P56LCK, ATP13A2, ABCB6, ABCG1, ABCG8, ABCG5, ULK1, PLK1, NTRK2, AACS	401	850	6610	1.02781	0.997533
SP_PIR_KEYWORDS	atp-binding	25	3.16056	0.491544	KIF23, ASS1, GLUD1, ACSBG2, HSP70, EPHB1, PTK2, TAP2, BUB1, GK5, RET, MYO1A, KIF11, CDC2, NADSYN1, MYO1F, MAPK11, CDK6, P56LCK, MAPK6, PLK1, NTRK2, AACS, EIF2AK2, NEK7	245	324	3361	1.05852	0.966017
INTERPRO	IPR008271:Serine/threonine protein kinase, active site	7	0.884956	0.527729	MAPK6, CDC2, PLK1, BUB1, CDK6, EIF2AK2, NEK7	312	85	4557	1.20283	0.999993
GOTERM_MF_FAT	GO:0005524~ATP binding	52	6.57396	0.532384	KIF23, KIF25, NUAK2, STK36, HSP70, SUCLA2, SIK3, ATP8B3, RET, KIF11, CDC2, NADSYN1, CDK6, MAST2, MAPK6, ROR1, EIF2AK2, NEK7, IFIH1, MVD, ASS1, GLUD1, ACSBG2, CETN1, EPHB1, CMPK2, PTK2, TAP2, BUB1, GK5, PCSK5, PAPSS2, MYO1A, MYO1B, MAK, PDK3, PDK4, AK3, ATP11A, MYO1F, MAPK11, ACACB, P56LCK, ATP13A2, ABCB6, ABCG1, ABCG8, ABCG5, PLK1, ULK1, NTRK2, AACS	401	845	6610	1.01439	0.998573
GOTERM_MF_FAT	GO:0030554~adenyl nucleotide binding	55	6.95322	0.54413	KIF23, KIF25, NUAK2, STK36, HSP70, ACSS2, SUCLA2, SIK3, ATP8B3, DHCR24, RET, KIF11, CDC2, NADSYN1, CDK6, MAST2, MAPK6, ROR1, EIF2AK2, NEK7, IFIH1, MVD, ASS1, GLUD1, ACSBG2, CETN1, EPHB1, CMPK2, PTK2, TAP2, BUB1, GK5, PCSK5, PAPSS2, MYO1A, MYO1B, MAK, PDK3, NOX1, PDK4, AK3, ATP11A, MYO1F, MAPK11, ACACB, P56LCK, ATP13A2, ABCB6, ABCG1, ABCG8, ABCG5, ULK1, PLK1, NTRK2, AACS	401	898	6610	1.00959	0.99862
GOTERM_MF_FAT	GO:0001883~purine nucleoside binding	55	6.95322	0.565657	KIF23, KIF25, NUAK2, STK36, HSP70, ACSS2, SUCLA2, SIK3, ATP8B3, DHCR24, RET, KIF11, CDC2, NADSYN1, CDK6, MAST2, MAPK6, ROR1, EIF2AK2, NEK7, IFIH1, MVD, ASS1, GLUD1, ACSBG2, CETN1, EPHB1, CMPK2, PTK2, TAP2, BUB1, GK5, PCSK5, PAPSS2, MYO1A, MYO1B, MAK, PDK3, NOX1, PDK4, AK3, ATP11A, MYO1F, MAPK11, ACACB, P56LCK, ATP13A2, ABCB6, ABCG1, ABCG8, ABCG5, ULK1, PLK1, NTRK2, AACS	401	904	6610	1.00289	0.998677
GOTERM_MF_FAT	GO:0001882~nucleoside binding	55	6.95322	0.586909	KIF23, KIF25, NUAK2, STK36, HSP70, ACSS2, SUCLA2, SIK3, ATP8B3, DHCR24, RET, KIF11, CDC2, NADSYN1, CDK6, MAST2, MAPK6, ROR1, EIF2AK2, NEK7, IFIH1, MVD, ASS1, GLUD1, ACSBG2, CETN1, EPHB1, CMPK2, PTK2, TAP2, BUB1, GK5, PCSK5, PAPSS2, MYO1A, MYO1B, MAK, PDK3, NOX1, PDK4, AK3, ATP11A, MYO1F, MAPK11, ACACB, P56LCK, ATP13A2, ABCB6, ABCG1, ABCG8, ABCG5, ULK1, PLK1, NTRK2, AACS	401	910	6610	0.996273	0.999029
GOTERM_BP_FAT	GO:0016310~phosphorylation	28	3.53982	0.608143	MVD, NUAK2, STK36, EPHB1, PTK2, BUB1, PCSK5, ATP6V0D2, SIK3, TCIRG1, RET, PIK3C2G, MAK, CDC2, PDK3, PDK4, PIK3CD, MAPK11, CDK6, P56LCK, MAST2, MAPK6, ULK1, PLK1, NTRK2, ROR1, EIF2AK2, NEK7	367	443	5798	0.998542	0.999828
GOTERM_MF_FAT	GO:0032555~purine ribonucleotide binding	63	7.9646	0.624491	KIF23, KIF25, NUAK2, TUBB2B, STK36, RHOQ, HSP70, ACSS2, RHOU, SAR1B, AGAP1, SUCLA2, RHOF, ATP8B3, RHOG, SIK3, GBP7, RET, KIF11, CDC2, NADSYN1, CDK6, RND2, MAST2, MAPK6, ROR1, EIF2AK2, NEK7, IFIH1, ASS1, MVD, GLUD1, ACSBG2, CETN1, GBP, EPHB1, CMPK2, PTK2, TAP2, BUB1, GK5, PAPSS2, PCSK5, MYO1A, MYO1B, MAK, PDK3, PDK4, AK3, MYO1F, ATP11A, MAPK11, ACACB, P56LCK, ATP13A2, ABCB6, ABCG1, ABCG8, ABCG5, U…	401	1055	6610	0.98434	0.999331
GOTERM_MF_FAT	GO:0032553~ribonucleotide binding	63	7.9646	0.624491	KIF23, KIF25, NUAK2, TUBB2B, STK36, RHOQ, HSP70, ACSS2, RHOU, SAR1B, AGAP1, SUCLA2, RHOF, ATP8B3, RHOG, SIK3, GBP7, RET, KIF11, CDC2, NADSYN1, CDK6, RND2, MAST2, MAPK6, ROR1, EIF2AK2, NEK7, IFIH1, ASS1, MVD, GLUD1, ACSBG2, CETN1, GBP, EPHB1, CMPK2, PTK2, TAP2, BUB1, GK5, PAPSS2, PCSK5, MYO1A, MYO1B, MAK, PDK3, PDK4, AK3, MYO1F, ATP11A, MAPK11, ACACB, P56LCK, ATP13A2, ABCB6, ABCG1, ABCG8, ABCG5, U…	401	1055	6610	0.98434	0.999331
SP_PIR_KEYWORDS	nucleotide-binding	30	3.79267	0.626965	KIF23, TUBB2B, ASS1, GLUD1, ACSBG2, RHOQ, HSP70, EPHB1, PTK2, TAP2, BUB1, GK5, SAR1B, RHOF, RHOG, MYO1A, RET, KIF11, CDC2, NADSYN1, MYO1F, MAPK11, CDK6, P56LCK, MAPK6, PLK1, NTRK2, EIF2AK2, AACS, NEK7	245	416	3361	0.989305	0.984922
SP_PIR_KEYWORDS	kinase	13	1.64349	0.62785	RET, CDC2, PIK3CD, MAPK11, CDK6, P56LCK, EPHB1, PTK2, MAPK6, NTRK2, ROR1, GK5, EIF2AK2	245	175	3361	1.01908	0.984122
GOTERM_MF_FAT	GO:0004674~protein serine/threonine kinase activity	14	1.76991	0.636543	NUAK2, MAK, CDC2, STK36, MAPK11, CDK6, MAST2, MAPK6, PLK1, ULK1, BUB1, EIF2AK2, SIK3, NEK7	401	229	6610	1.00774	0.999373
GOTERM_MF_FAT	GO:0017076~purine nucleotide binding	65	8.21745	0.675434	KIF23, KIF25, NUAK2, TUBB2B, STK36, RHOQ, HSP70, ACSS2, RHOU, SAR1B, AGAP1, SUCLA2, RHOF, ATP8B3, SIK3, RHOG, DHCR24, GBP7, RET, KIF11, CDC2, NADSYN1, CDK6, RND2, MAST2, MAPK6, ROR1, EIF2AK2, NEK7, IFIH1, ASS1, MVD, GLUD1, ACSBG2, CETN1, GBP, EPHB1, CMPK2, PTK2, TAP2, BUB1, GK5, PAPSS2, PCSK5, MYO1A, MYO1B, MAK, PDK3, NOX1, PDK4, AK3, MYO1F, ATP11A, MAPK11, ACACB, P56LCK, ATP13A2, ABCB6, ABCG1, A…	401	1105	6610	0.969635	0.999483
GOTERM_BP_FAT	GO:0006468~protein amino acid phosphorylation	23	2.90771	0.69475	RET, NUAK2, CDC2, MAK, STK36, PDK3, PDK4, MAPK11, CDK6, P56LCK, EPHB1, PTK2, MAST2, MAPK6, ULK1, PLK1, NTRK2, BUB1, ROR1, EIF2AK2, PCSK5, SIK3, NEK7	367	379	5798	0.95874	0.99994
INTERPRO	IPR017442:Serine/threonine protein kinase-related	7	0.884956	0.706111	MAPK6, CDC2, PLK1, CDK6, MAPK11, EIF2AK2, NEK7	312	102	4557	1.00236	1
GOTERM_MF_FAT	GO:0000166~nucleotide binding	76	9.60809	0.71359	KIF23, KIF25, NUAK2, TUBB2B, HMGCR, STK36, RHOQ, HSP70, ACSS2, RNF213, RHOU, HIBADH, SAR1B, SUCLA2, AGAP1, RHOF, NT5E, ATP8B3, SIK3, RHOG, DHCR24, GBP7, RET, KIF11, CDC2, NADSYN1, CDK6, RND2, HAO1, MAST2, MAPK6, ROR1, EIF2AK2, NEK7, ENOX1, ME1, IFIH1, ASS1, MVD, GLUD1, NT5C1B, ACSBG2, CETN1, IGF2BP3, GBP, EPHB1, CMPK2, PTK2, TAP2, BUB1, GK5, PAPSS2, PCSK5, GPD1, MYO1A, MYO1B, MAK, PDK3, PDK4, NOX…	401	1304	6610	0.960712	0.999733
Annotation Cluster 74 Enrichment Score: 0.303	Enrichment Score: 0.3030601513204959
SMART	SM00454:SAM	3	0.379267	0.462601	SAMD11, PPFIBP1, EPHB1	162	24	2507	1.93441	0.996262
INTERPRO	IPR001660:Sterile alpha motif SAM	3	0.379267	0.494907	SAMD11, PPFIBP1, EPHB1	312	24	4557	1.82572	0.999988
INTERPRO	IPR013761:Sterile alpha motif-type	3	0.379267	0.53838	SAMD11, PPFIBP1, EPHB1	312	26	4557	1.68528	0.999994
Annotation Cluster 75 Enrichment Score: 0.282
GOTERM_MF_FAT	GO:0030246~carbohydrate binding	9	1.1378	0.249191	GALNT1, APOB, GALNT6, MASP2, LGALS1, CCDC80, COLEC12, LL, FN1	401	99	6610	1.49853	0.97792
GOTERM_MF_FAT	GO:0008201~heparin binding	3	0.379267	0.409756	APOB, CCDC80, FN1	401	23	6610	2.15006	0.995784
GOTERM_MF_FAT	GO:0005539~glycosaminoglycan binding	3	0.379267	0.634611	APOB, CCDC80, FN1	401	35	6610	1.4129	0.999403
GOTERM_MF_FAT	GO:0001871~pattern binding	3	0.379267	0.776679	APOB, CCDC80, FN1	401	46	6610	1.07503	0.999914
GOTERM_MF_FAT	GO:0030247~polysaccharide binding	3	0.379267	0.776679	APOB, CCDC80, FN1	401	46	6610	1.07503	0.999914
Annotation Cluster 76 Enrichment Score: 0.280
GOTERM_CC_FAT	GO:0005739~mitochondrion	21	2.65487	0.418397	GATM, GLUD1, PDK3, BCKDHB, MAOB, ACSBG2, NDFIP2, HSP70, BCL2L1, AGMAT, HIBADH, GLDC, SLC25A12, PECR, ACSL1, ETFDH, BRP44L, SLC25A37, ELOVL6, SUCLA2, ACSL5	243	296	3811	1.11265	0.937342
GOTERM_CC_FAT	GO:0031090~organelle membrane	20	2.52845	0.440727	LMNB1, HMGCR, GLUD1, SCD, FUT10, MAOB, BCL2L1, ST6GALNAC1, HOOK1, SLC25A12, SLC11A1, CEPT1, AGPAT9, ETFDH, BRP44L, SLC25A37, ELOVL6, QSOX1, ATP6V0D2, ACSL5	243	284	3811	1.10445	0.945283
GOTERM_CC_FAT	GO:0019866~organelle inner membrane	8	1.01138	0.452161	SLC25A12, LMNB1, GLUD1, MAOB, ETFDH, BRP44L, SLC25A37, ACSL5	243	100	3811	1.25465	0.94739
GOTERM_CC_FAT	GO:0005740~mitochondrial envelope	9	1.1378	0.516385	SLC25A12, GATM, GLUD1, MAOB, ETFDH, BRP44L, SLC25A37, BCL2L1, ACSL5	243	122	3811	1.15695	0.959773
GOTERM_CC_FAT	GO:0005743~mitochondrial inner membrane	7	0.884956	0.545646	SLC25A12, GLUD1, MAOB, ETFDH, BRP44L, SLC25A37, ACSL5	243	93	3811	1.18045	0.965266
GOTERM_CC_FAT	GO:0031966~mitochondrial membrane	8	1.01138	0.574588	SLC25A12, GLUD1, MAOB, ETFDH, BRP44L, SLC25A37, BCL2L1, ACSL5	243	112	3811	1.12022	0.970114
GOTERM_CC_FAT	GO:0044429~mitochondrial part	10	1.26422	0.596367	SLC25A12, GATM, GLUD1, BCKDHB, MAOB, ETFDH, BRP44L, SLC25A37, BCL2L1, ACSL5	243	147	3811	1.06688	0.974289
GOTERM_CC_FAT	GO:0031967~organelle envelope	11	1.39064	0.601914	SLC25A12, LMNB1, GATM, SCD, GLUD1, MAOB, ETFDH, BRP44L, SLC25A37, BCL2L1, ACSL5	243	164	3811	1.05192	0.974076
GOTERM_CC_FAT	GO:0031975~envelope	11	1.39064	0.617623	SLC25A12, LMNB1, GATM, SCD, GLUD1, MAOB, ETFDH, BRP44L, SLC25A37, BCL2L1, ACSL5	243	166	3811	1.03924	0.976426
Annotation Cluster 77 Enrichment Score: 0.262
SP_PIR_KEYWORDS	serine/threonine-protein kinase	8	1.01138	0.373279	MAPK6, CDC2, PLK1, BUB1, CDK6, MAPK11, EIF2AK2, NEK7	245	81	3361	1.3549	0.930285
KEGG_PATHWAY	gga04914:Progesterone-mediated oocyte maturation	7	0.884956	0.449738	CCNB3, CDC2, PLK1, PIK3CD, BUB1, MAPK11, PIK3R1	251	67	3126	1.30118	0.851192
KEGG_PATHWAY	gga04114:Oocyte meiosis	4	0.505689	0.975325	CDC2, PLK1, BUB1, CDC20	251	87	3126	0.572606	0.998914
Annotation Cluster 78 Enrichment Score: 0.261
GOTERM_BP_FAT	GO:0015698~inorganic anion transport	4	0.505689	0.450605	SLC26A5, ANKH, CLCN7, CLCN5	367	39	5798	1.62035	0.999374
GOTERM_BP_FAT	GO:0006820~anion transport	5	0.632111	0.594428	SLC16A1, SLC26A5, ANKH, CLCN7, CLCN5	367	65	5798	1.21526	0.999797
GOTERM_MF_FAT	GO:0008509~anion transmembrane transporter activity	4	0.505689	0.617441	SLC26A5, ANKH, CLCN7, CLCN5	401	52	6610	1.26798	0.999297
Annotation Cluster 79 Enrichment Score: 0.260
GOTERM_BP_FAT	GO:0001701~in utero embryonic development	7	0.884956	0.347003	EDNRA, ZFAND5, APOB, EPAS1, GATA6, BCL2L1, CR1L	367	76	5798	1.45511	0.997912
GOTERM_BP_FAT	GO:0035282~segmentation	3	0.379267	0.474485	KAT2A, SFRP1, PCSK6	367	25	5798	1.8958	0.999482
GOTERM_BP_FAT	GO:0009792~embryonic development ending in birth or egg hatching	11	1.39064	0.519384	EDNRA, KAT2A, ZFAND5, APOB, EPAS1, SFRP1, GATA6, HOXB5, BCL2L1, PCSK5, CR1L	367	155	5798	1.12117	0.99961
GOTERM_BP_FAT	GO:0043009~chordate embryonic development	11	1.39064	0.519384	EDNRA, KAT2A, ZFAND5, APOB, EPAS1, SFRP1, GATA6, HOXB5, BCL2L1, PCSK5, CR1L	367	155	5798	1.12117	0.99961
GOTERM_BP_FAT	GO:0007389~pattern specification process	9	1.1378	0.573687	EDNRA, KAT2A, NRP1, SFRP1, HOXB5, FST, PCSK6, PCSK5, CYR61	367	129	5798	1.10221	0.999772
GOTERM_BP_FAT	GO:0009952~anterior/posterior pattern formation	5	0.632111	0.675203	KAT2A, SFRP1, HOXB5, PCSK6, PCSK5	367	72	5798	1.09711	0.999922
GOTERM_BP_FAT	GO:0003002~regionalization	5	0.632111	0.875108	KAT2A, SFRP1, HOXB5, PCSK6, PCSK5	367	98	5798	0.806039	0.999999
Annotation Cluster 80 Enrichment Score: 0.255
GOTERM_MF_FAT	GO:0042802~identical protein binding	11	1.39064	0.431373	HOOK1, GPD1, SLC11A1, NRP1, PLEK, GZMA, SALL1, S100A11, ACTN2, BCL2L1, PRNP	401	151	6610	1.20081	0.996531
GOTERM_MF_FAT	GO:0046983~protein dimerization activity	11	1.39064	0.505497	FOS, GPD1, SLC11A1, EPAS1, PLEK, GZMA, CNDP2, S100A11, TEF, ACTN2, BCL2L1	401	160	6610	1.13326	0.998062
GOTERM_MF_FAT	GO:0042803~protein homodimerization activity	5	0.632111	0.788427	GPD1, SLC11A1, PLEK, GZMA, S100A11	401	88	6610	0.936579	0.999926
Annotation Cluster 81	Enrichment Score: 0.24327387076496876
Category	Term	Count	%	PValue	Genes	List Total	Pop Hits	Pop Total	Fold Enrichment	Benjamini
GOTERM_BP_FAT	GO:0050867~positive regulation of cell activation	5	0.632111	0.272233	PLEK, IL18, IL2RG, TLR4, P56LCK	367	42	5798	1.88076	0.995224
GOTERM_BP_FAT	GO:0002684~positive regulation of immune system process	6	0.758534	0.340746	MYD88, IL18, TAP2, IL2RG, TLR4, P56LCK	367	61	5798	1.55394	0.997983
GOTERM_BP_FAT	GO:0050865~regulation of cell activation	5	0.632111	0.418019	PLEK, IL18, IL2RG, TLR4, P56LCK	367	52	5798	1.51907	0.999031
GOTERM_BP_FAT	GO:0050870~positive regulation of T cell activation	3	0.379267	0.673358	IL18, IL2RG, P56LCK	367	36	5798	1.31653	0.999922
GOTERM_BP_FAT	GO:0051251~positive regulation of lymphocyte activation	3	0.379267	0.70217	IL18, IL2RG, P56LCK	367	38	5798	1.24724	0.999943
GOTERM_BP_FAT	GO:0002696~positive regulation of leukocyte activation	3	0.379267	0.728842	IL18, IL2RG, P56LCK	367	40	5798	1.18488	0.999963
GOTERM_BP_FAT	GO:0050863~regulation of T cell activation	3	0.379267	0.753465	IL18, IL2RG, P56LCK	367	42	5798	1.12845	0.999977
GOTERM_BP_FAT	GO:0051249~regulation of lymphocyte activation	3	0.379267	0.786779	IL18, IL2RG, P56LCK	367	45	5798	1.05322	0.999985
GOTERM_BP_FAT	GO:0002694~regulation of leukocyte activation	3	0.379267	0.816074	IL18, IL2RG, P56LCK	367	48	5798	0.987398	0.999993
Annotation Cluster 82	Enrichment Score: 0.23932036582835908
Category	Term	Count	%	PValue	Genes	List Total	Pop Hits	Pop Total	Fold Enrichment	Benjamini
SMART	SM00174:RHO	3	0.379267	0.131422	RHOQ, RHOF, RHOG	162	10	2507	4.64259	0.982714
INTERPRO	IPR003578:Ras small GTPase, Rho type	3	0.379267	0.145432	RHOQ, RHOF, RHOG	312	10	4557	4.38173	0.994612
INTERPRO	IPR005225:Small GTP-binding protein	4	0.505689	0.746628	RHOQ, SAR1B, RHOF, RHOG	312	56	4557	1.04327	1
INTERPRO	IPR013753:Ras	3	0.379267	0.756426	RHOQ, RHOF, RHOG	312	39	4557	1.12352	1
GOTERM_MF_FAT	GO:0003924~GTPase activity	4	0.505689	0.771553	GBP7, TUBB2B, RHOQ, GBP	401	66	6610	0.999018	0.99991
SP_PIR_KEYWORDS	gtp-binding	6	0.758534	0.777701	TUBB2B, GLUD1, RHOQ, SAR1B, RHOF, RHOG	245	88	3361	0.935343	0.99589
INTERPRO	IPR001806:Ras GTPase	3	0.379267	0.780689	RHOQ, RHOF, RHOG	312	41	4557	1.06871	1
GOTERM_BP_FAT	GO:0007264~small GTPase mediated signal transduction	7	0.884956	0.791697	RND2, DAB1, RHOQ, AGAP1, RHOU, RHOF, RHOG	367	122	5798	0.906464	0.999987
GOTERM_MF_FAT	GO:0005525~GTP binding	11	1.39064	0.826585	RND2, GBP7, TUBB2B, GLUD1, RHOQ, SAR1B, AGAP1, RHOU, GBP, RHOF, RHOG	401	210	6610	0.863437	0.999973
GOTERM_MF_FAT	GO:0032561~guanyl ribonucleotide binding	11	1.39064	0.835138	RND2, GBP7, TUBB2B, GLUD1, RHOQ, SAR1B, AGAP1, RHOU, GBP, RHOF, RHOG	401	212	6610	0.855291	0.999978
GOTERM_MF_FAT	GO:0019001~guanyl nucleotide binding	11	1.39064	0.843364	RND2, GBP7, TUBB2B, GLUD1, RHOQ, SAR1B, AGAP1, RHOU, GBP, RHOF, RHOG	401	214	6610	0.847298	0.99998
Annotation Cluster 83 Enrichment Score: 0.218
GOTERM_BP_FAT	GO:0043434~response to peptide hormone stimulus	3	0.379267	0.431203	SOCS2, PPARG, RHOQ	367	23	5798	2.06066	0.999188
GOTERM_BP_FAT	GO:0032870~cellular response to hormone stimulus	3	0.379267	0.474485	SOCS2, PPARG, RHOQ	367	25	5798	1.8958	0.999482
GOTERM_BP_FAT	GO:0009725~response to hormone stimulus	3	0.379267	0.765039	SOCS2, PPARG, RHOQ	367	43	5798	1.10221	0.999979
GOTERM_BP_FAT	GO:0009719~response to endogenous stimulus	3	0.379267	0.856976	SOCS2, PPARG, RHOQ	367	53	5798	0.894247	0.999998
Annotation Cluster 84 Enrichment Score: 0.213
GOTERM_BP_FAT	GO:0016337~cell-cell adhesion	9	1.1378	0.546372	VCAM1, RET, DAB1, PLEK, CLSTN3, CDH1, PCDH7, CDH2, PCDH19	367	126	5798	1.12845	0.99969
SMART	SM00112:CA	4	0.505689	0.57561	RET, CDH1, CDH2, PCDH19	162	46	2507	1.34568	0.998948
INTERPRO	IPR002126:Cadherin	4	0.505689	0.617102	RET, CDH1, CDH2, PCDH19	312	46	4557	1.27007	0.999999
GOTERM_BP_FAT	GO:0007156~homophilic cell adhesion	6	0.758534	0.725437	RET, CLSTN3, CDH1, PCDH7, CDH2, PCDH19	367	95	5798	0.997791	0.999961
Annotation Cluster 85 Enrichment Score: 0.195
GOTERM_BP_FAT	GO:0007010~cytoskeleton organization	9	1.1378	0.489855	HOOK1, FMNL2, NEURL, KIF11, SGCG, PLEK, RHOQ, EVL, NDC80	367	120	5798	1.18488	0.999513
GOTERM_BP_FAT	GO:0030029~actin filament-based process	5	0.632111	0.664378	FMNL2, MYO1A, PLEK, RHOQ, EVL	367	71	5798	1.11256	0.99992
GOTERM_BP_FAT	GO:0030036~actin cytoskeleton organization	4	0.505689	0.796335	FMNL2, PLEK, RHOQ, EVL	367	66	5798	0.957477	0.999987
Annotation Cluster 86 Enrichment Score: 0.186
GOTERM_BP_FAT	GO:0016044~membrane organization	6	0.758534	0.480353	GNPAT, COLEC12, BCL2L1, VLDLR, DHCR24, AMPH	367	72	5798	1.31653	0.999519
GOTERM_BP_FAT	GO:0010324~membrane invagination	3	0.379267	0.688037	COLEC12, VLDLR, AMPH	367	37	5798	1.28095	0.999932
GOTERM_BP_FAT	GO:0006897~endocytosis	3	0.379267	0.688037	COLEC12, VLDLR, AMPH	367	37	5798	1.28095	0.999932
GOTERM_BP_FAT	GO:0016192~vesicle-mediated transport	8	1.01138	0.796211	SEC16B, HOOK1, MYO1A, PLEK, COLEC12, SAR1B, VLDLR, AMPH	367	141	5798	0.896361	0.999988
Annotation Cluster 87 Enrichment Score: 0.176
SP_PIR_KEYWORDS	gpi-anchor	3	0.379267	0.529092	LY6E, PRNP, GPC1	245	24	3361	1.7148	0.968627
SP_PIR_KEYWORDS	lipoprotein	8	1.01138	0.650003	TESC, APOB, APOA1, LMNB1, LY6E, P56LCK, PRNP, GPC1	245	105	3361	1.04521	0.986078
GOTERM_CC_FAT	GO:0031225~anchored to membrane	3	0.379267	0.745005	LY6E, PRNP, GPC1	243	41	3811	1.14755	0.989486
UP_SEQ_FEATURE	propeptide:Removed in mature form	3	0.379267	0.768727	LY6E, PRNP, GPC1	161	36	2121	1.09783	1
Annotation Cluster 88 Enrichment Score: 0.176
GOTERM_CC_FAT	GO:0015630~microtubule cytoskeleton	10	1.26422	0.360963	KIF23, HOOK1, KIF11, TUBB2B, IL1RL1, KIFAP3, KATNB1, NDC80, STMN1, P56LCK	243	121	3811	1.29613	0.913896
GOTERM_CC_FAT	GO:0005856~cytoskeleton	26	3.28698	0.490732	KIF23, LMNB1, TUBB2B, CALD1, KATNB1, RHOQ, EPB41L4B, AMPH, HOOK1, PTK2, KIFAP3, DMD, CKAP2, MYO1A, KIF11, PTPN3, IL1RL1, MYO1B, ANXA1, MYO1F, NDC80, CSRP1, P56LCK, FARP1, ARHGAP26, STMN1	243	386	3811	1.05638	0.95513
GOTERM_CC_FAT	GO:0044430~cytoskeletal part	16	2.02276	0.757811	KIF23, MYO1A, KIF11, TUBB2B, LMNB1, MYO1B, IL1RL1, CALD1, KATNB1, RHOQ, MYO1F, NDC80, P56LCK, HOOK1, KIFAP3, STMN1	243	272	3811	0.922537	0.989884
GOTERM_CC_FAT	GO:0043232~intracellular non-membrane-bounded organelle	31	3.91909	0.9937	KIF23, LMNB1, TUBB2B, CALD1, KATNB1, RHOQ, EPB41L4B, AMPH, HOOK1, PTK2, ORC2L, DMD, KIFAP3, BUB1, CKAP2, MYO1A, KIF11, PTPN3, MYO1B, IL1RL1, ANXA1, MYO1F, NDC80, ACTN2, CSRP1, P56LCK, ARHGAP26, FARP1, NPTXR, BUB1B, STMN1	243	683	3811	0.711826	0.999998
GOTERM_CC_FAT	GO:0043228~non-membrane-bounded organelle	31	3.91909	0.9937	KIF23, LMNB1, TUBB2B, CALD1, KATNB1, RHOQ, EPB41L4B, AMPH, HOOK1, PTK2, ORC2L, DMD, KIFAP3, BUB1, CKAP2, MYO1A, KIF11, PTPN3, MYO1B, IL1RL1, ANXA1, MYO1F, NDC80, ACTN2, CSRP1, P56LCK, ARHGAP26, FARP1, NPTXR, BUB1B, STMN1	243	683	3811	0.711826	0.999998
Annotation Cluster 89	Enrichment Score: 0.17329423378981929
GOTERM_CC_FAT	GO:0030054~cell junction	10	1.26422	0.370212	PTK2, IL1RL1, DMD, RIMBP2, SDK2, EVL, ACTN2, CDH2, ARHGAP26, AMPH	243	122	3811	1.2855	0.910806
GOTERM_CC_FAT	GO:0045202~synapse	6	0.758534	0.748186	DMD, RIMBP2, SDK2, CDH2, DOC2B, AMPH	243	97	3811	0.97009	0.989232
SP_PIR_KEYWORDS	cell junction	5	0.632111	0.837127	PTK2, RIMBP2, SDK2, ARHGAP26, AMPH	245	79	3361	0.868251	0.998443
SP_PIR_KEYWORDS	synapse	3	0.379267	0.874122	RIMBP2, SDK2, AMPH	245	48	3361	0.857398	0.99904
Annotation Cluster 90 Enrichment Score: 0.170
GOTERM_CC_FAT	GO:0031982~vesicle	7	0.884956	0.627941	SLC11A1, PLA2G4A, CETP, RFFL, DOC2B, PCSK5, AMPH	243	101	3811	1.08695	0.977405
GOTERM_CC_FAT	GO:0016023~cytoplasmic membrane-bounded vesicle	6	0.758534	0.656742	SLC11A1, PLA2G4A, RFFL, DOC2B, PCSK5, AMPH	243	87	3811	1.0816	0.981063
GOTERM_CC_FAT	GO:0031988~membrane-bounded vesicle	6	0.758534	0.686218	SLC11A1, PLA2G4A, RFFL, DOC2B, PCSK5, AMPH	243	90	3811	1.04554	0.984476
GOTERM_CC_FAT	GO:0031410~cytoplasmic vesicle	6	0.758534	0.739921	SLC11A1, PLA2G4A, RFFL, DOC2B, PCSK5, AMPH	243	96	3811	0.980195	0.990179
Annotation Cluster 91 Enrichment Score: 0.170
GOTERM_BP_FAT	GO:0051260~protein homooligomerization	3	0.379267	0.243866	TNFSF11, ACTN2, PRNP	367	15	5798	3.15967	0.993044
GOTERM_BP_FAT	GO:0051259~protein oligomerization	3	0.379267	0.431203	TNFSF11, ACTN2, PRNP	367	23	5798	2.06066	0.999188
GOTERM_BP_FAT	GO:0070271~protein complex biogenesis	6	0.758534	0.707867	PTK2, TNFSF11, TUBB2B, PRLR, ACTN2, PRNP	367	93	5798	1.01925	0.999946
GOTERM_BP_FAT	GO:0006461~protein complex assembly	6	0.758534	0.707867	PTK2, TNFSF11, TUBB2B, PRLR, ACTN2, PRNP	367	93	5798	1.01925	0.999946
GOTERM_BP_FAT	GO:0043623~cellular protein complex assembly	3	0.379267	0.776139	PTK2, TUBB2B, PRLR	367	44	5798	1.07716	0.999983
GOTERM_BP_FAT	GO:0043933~macromolecular complex subunit organization	8	1.01138	0.829713	PTK2, TNFSF11, TUBB2B, PRLR, EVL, ACTN2, CETP, PRNP	367	147	5798	0.859775	0.999995
GOTERM_BP_FAT	GO:0065003~macromolecular complex assembly	6	0.758534	0.942486	PTK2, TNFSF11, TUBB2B, PRLR, ACTN2, PRNP	367	138	5798	0.686885	1
GOTERM_BP_FAT	GO:0034621~cellular macromolecular complex subunit organization	4	0.505689	0.949988	PTK2, TUBB2B, PRLR, EVL	367	97	5798	0.651479	1
GOTERM_BP_FAT	GO:0034622~cellular macromolecular complex assembly	3	0.379267	0.979551	PTK2, TUBB2B, PRLR	367	89	5798	0.532529	1
Annotation Cluster 92 Enrichment Score: 0.167
GOTERM_CC_FAT	GO:0044432~endoplasmic reticulum part	6	0.758534	0.534832	CEPT1, P4HA2, HMGCR, AGPAT9, ELOVL6, SERPINH1	243	76	3811	1.23814	0.963896
GOTERM_CC_FAT	GO:0012505~endomembrane system	12	1.51707	0.698882	LAPTM4B, SLC11A1, CEPT1, LMNB1, HMGCR, SCD, FUT10, AGPAT9, ELOVL6, QSOX1, ST6GALNAC1, VLDLR	243	194	3811	0.97009	0.985694
GOTERM_CC_FAT	GO:0005789~endoplasmic reticulum membrane	4	0.505689	0.744499	CEPT1, HMGCR, AGPAT9, ELOVL6	243	60	3811	1.04554	0.990101
GOTERM_CC_FAT	GO:0042175~nuclear envelope-endoplasmic reticulum network	4	0.505689	0.773932	CEPT1, HMGCR, AGPAT9, ELOVL6	243	63	3811	0.995754	0.991347
Annotation Cluster 93 Enrichment Score: 0.165
GOTERM_MF_FAT	GO:0016791~phosphatase activity	9	1.1378	0.551027	PGP, PTPN3, PTP4A3, NT5C1B, PTPRR, PPM1M, P56LCK, LPIN2, MTMR7	401	132	6610	1.12389	0.998547
GOTERM_MF_FAT	GO:0004721~phosphoprotein phosphatase activity	6	0.758534	0.591681	PTPN3, PTP4A3, PTPRR, PPM1M, P56LCK, MTMR7	401	85	6610	1.16356	0.999031
GOTERM_MF_FAT	GO:0004725~protein tyrosine phosphatase activity	4	0.505689	0.733594	PTPN3, PTP4A3, PTPRR, MTMR7	401	62	6610	1.06347	0.999782
GOTERM_BP_FAT	GO:0016311~dephosphorylation	5	0.632111	0.761669	PTPN3, PTP4A3, PTPRR, PPM1M, MTMR7	367	81	5798	0.975208	0.999979
GOTERM_BP_FAT	GO:0006470~protein amino acid dephosphorylation	4	0.505689	0.820462	PTPN3, PTP4A3, PTPRR, PPM1M	367	69	5798	0.915847	0.999993
Annotation Cluster 94 Enrichment Score: 0.127
GOTERM_BP_FAT	GO:0008219~cell death	8	1.01138	0.576944	CASP6, TNFRSF1B, GZMA, GATA6, BCL2L1, EIF2AK2, P56LCK, TP53INP1	367	113	5798	1.11847	0.999777
GOTERM_BP_FAT	GO:0016265~death	8	1.01138	0.595852	CASP6, TNFRSF1B, GZMA, GATA6, BCL2L1, EIF2AK2, P56LCK, TP53INP1	367	115	5798	1.09902	0.999793
GOTERM_BP_FAT	GO:0006915~apoptosis	7	0.884956	0.621135	CASP6, GZMA, GATA6, BCL2L1, EIF2AK2, P56LCK, TP53INP1	367	101	5798	1.09494	0.999853
GOTERM_BP_FAT	GO:0012501~programmed cell death	7	0.884956	0.649675	CASP6, GZMA, GATA6, BCL2L1, EIF2AK2, P56LCK, TP53INP1	367	104	5798	1.06335	0.999901
GOTERM_BP_FAT	GO:0043068~positive regulation of programmed cell death	3	0.379267	0.977113	BCL2L1, P56LCK, TP53INP1	367	87	5798	0.544771	1
GOTERM_BP_FAT	GO:0043065~positive regulation of apoptosis	3	0.379267	0.977113	BCL2L1, P56LCK, TP53INP1	367	87	5798	0.544771	1
GOTERM_BP_FAT	GO:0010942~positive regulation of cell death	3	0.379267	0.978365	BCL2L1, P56LCK, TP53INP1	367	88	5798	0.538581	1
Annotation Cluster 95 Enrichment Score: 0.123
GOTERM_BP_FAT	GO:0006814~sodium ion transport	5	0.632111	0.330274	SLC5A1, ATP1B4, SLC13A2, SCNN1B, SCNN1A	367	46	5798	1.71721	0.997986
GOTERM_BP_FAT	GO:0030001~metal ion transport	12	1.51707	0.733022	SLC39A14, SLC11A1, SLC5A1, MFI2, ATP1B4, SLC39A8, CACNA1H, CACNG4, SLC13A2, SCNN1B, SLC31A1, SCNN1A	367	201	5798	0.943186	0.999964
GOTERM_BP_FAT	GO:0015674~di-, tri-valent inorganic cation transport	4	0.505689	0.769566	SLC11A1, MFI2, CACNA1H, CACNG4	367	63	5798	1.00307	0.999981
GOTERM_BP_FAT	GO:0006812~cation transport	15	1.89633	0.776761	TCIRG1, SLC39A14, SLC5A1, ATP1B4, MFI2, CACNG4, ATP13A2, SLC11A1, SLC39A8, CACNA1H, SLC13A2, SCNN1B, ATP6V0D2, SCNN1A, SLC31A1	367	261	5798	0.907952	0.999983
GOTERM_MF_FAT	GO:0046873~metal ion transmembrane transporter activity	8	1.01138	0.879796	SLC39A14, SLC11A1, SLC39A8, CACNA1H, CACNG4, SCNN1B, SLC31A1, SCNN1A	401	165	6610	0.799214	0.999994
GOTERM_BP_FAT	GO:0006811~ion transport	20	2.52845	0.906137	TCIRG1, SLC39A14, SLC5A1, ATP1B4, MFI2, CACNG4, ANKH, ATP13A2, SLC11A1, SLC16A1, SLC26A5, SLC39A8, CACNA1H, SLC13A2, SCNN1B, SLC31A1, SCNN1A, CLCN7, ATP6V0D2, CLCN5	367	388	5798	0.814349	1
GOTERM_BP_FAT	GO:0015672~monovalent inorganic cation transport	7	0.884956	0.948916	TCIRG1, SLC5A1, ATP1B4, SLC13A2, SCNN1B, ATP6V0D2, SCNN1A	367	162	5798	0.682645	1
SP_PIR_KEYWORDS	ion transport	5	0.632111	0.951499	SLC11A1, SLC5A1, ATP1B4, ATP6V0D2, SCNN1A	245	104	3361	0.659537	0.999915
Annotation Cluster 96 Enrichment Score: 0.116
GOTERM_MF_FAT	GO:0016563~transcription activator activity	8	1.01138	0.292307	KAT2A, GATA5, GATA6, PPARG, SPI1, TEF, ACTN2, EAF2	401	89	6610	1.48169	0.985475
GOTERM_BP_FAT	GO:0030099~myeloid cell differentiation	4	0.505689	0.381695	TNFSF11, EPAS1, PPARG, SPI1	367	35	5798	1.80553	0.998786
INTERPRO	IPR013088:Zinc finger, NHR/GATA-type	4	0.505689	0.412568	VDR, GATA5, GATA6, PPARG	312	34	4557	1.71833	0.999907
GOTERM_BP_FAT	GO:0010552~positive regulation of specific transcription from RNA polymerase II promoter	3	0.379267	0.453088	GATA6, PPARG, RHOQ	367	24	5798	1.9748	0.999335
GOTERM_BP_FAT	GO:0043193~positive regulation of gene-specific transcription	3	0.379267	0.535515	GATA6, PPARG, RHOQ	367	28	5798	1.69268	0.999663
GOTERM_BP_FAT	GO:0010551~regulation of specific transcription from RNA polymerase II promoter	3	0.379267	0.554752	GATA6, PPARG, RHOQ	367	29	5798	1.63431	0.999715
GOTERM_BP_FAT	GO:0032583~regulation of gene-specific transcription	3	0.379267	0.673358	GATA6, PPARG, RHOQ	367	36	5798	1.31653	0.999922
SP_PIR_KEYWORDS	activator	6	0.758534	0.824572	GATA5, GATA6, TEF, IRF1, EAF2, NFKB2	245	94	3361	0.87564	0.998125
GOTERM_BP_FAT	GO:0010557~positive regulation of macromolecule biosynthetic process	11	1.39064	0.91154	MYD88, GATA5, EPAS1, GATA6, PPARG, SPI1, TEF, RHOQ, TLR3, TLR4, EAF2	367	225	5798	0.772365	1
GOTERM_BP_FAT	GO:0031328~positive regulation of cellular biosynthetic process	11	1.39064	0.928569	MYD88, GATA5, EPAS1, GATA6, PPARG, SPI1, TEF, RHOQ, TLR3, TLR4, EAF2	367	232	5798	0.74906	1
GOTERM_BP_FAT	GO:0009891~positive regulation of biosynthetic process	11	1.39064	0.930757	MYD88, GATA5, EPAS1, GATA6, PPARG, SPI1, TEF, RHOQ, TLR3, TLR4, EAF2	367	233	5798	0.745846	1
GOTERM_BP_FAT	GO:0010604~positive regulation of macromolecule metabolic process	13	1.64349	0.936309	EPAS1, PPARG, SPI1, TLR3, RHOQ, NDFIP2, TLR4, CNTF, MYD88, GATA5, GATA6, TEF, EAF2	367	274	5798	0.749557	1
GOTERM_BP_FAT	GO:0045941~positive regulation of transcription	8	1.01138	0.965372	GATA5, EPAS1, GATA6, PPARG, SPI1, TEF, RHOQ, EAF2	367	193	5798	0.654855	1
GOTERM_BP_FAT	GO:0010628~positive regulation of gene expression	8	1.01138	0.972536	GATA5, EPAS1, GATA6, PPARG, SPI1, TEF, RHOQ, EAF2	367	199	5798	0.63511	1
GOTERM_BP_FAT	GO:0045893~positive regulation of transcription, DNA-dependent	6	0.758534	0.975258	EPAS1, GATA6, PPARG, SPI1, TEF, RHOQ	367	158	5798	0.599938	1
GOTERM_BP_FAT	GO:0051254~positive regulation of RNA metabolic process	6	0.758534	0.977332	EPAS1, GATA6, PPARG, SPI1, TEF, RHOQ	367	160	5798	0.592439	1
GOTERM_BP_FAT	GO:0045944~positive regulation of transcription from RNA polymerase II promoter	5	0.632111	0.981204	EPAS1, GATA6, PPARG, TEF, RHOQ	367	141	5798	0.560226	1
GOTERM_BP_FAT	GO:0045935~positive regulation of nucleobase, nucleoside, nucleotide and nucleic acid metabolic process	8	1.01138	0.986112	GATA5, EPAS1, GATA6, PPARG, SPI1, TEF, RHOQ, EAF2	367	216	5798	0.585125	1
GOTERM_BP_FAT	GO:0051173~positive regulation of nitrogen compound metabolic process	8	1.01138	0.989173	GATA5, EPAS1, GATA6, PPARG, SPI1, TEF, RHOQ, EAF2	367	222	5798	0.56931	1
GOTERM_BP_FAT	GO:0006357~regulation of transcription from RNA polymerase II promoter	7	0.884956	0.991855	EPAS1, GATA6, FST, PPARG, TEF, RHOQ, PKIA	367	206	5798	0.536838	1
GOTERM_BP_FAT	GO:0006350~transcription	14	1.76991	0.992751	TBX6, EPAS1, ARID5B, PPARG, NFKB2, VDR, NPAS2, GATA5, GATA6, HOXB5, TEF, IRF1, EAF2, TBX19	367	360	5798	0.614381	1
SP_PIR_KEYWORDS	Transcription	14	1.76991	0.995889	TBX6, EPAS1, ARID5B, PPARG, NFKB2, VDR, NPAS2, GATA5, GATA6, HOXB5, TEF, IRF1, EAF2, TBX19	245	323	3361	0.594604	1
SP_PIR_KEYWORDS	transcription regulation	14	1.76991	0.997249	TBX6, EPAS1, ARID5B, PPARG, NFKB2, VDR, NPAS2, GATA5, GATA6, HOXB5, TEF, IRF1, EAF2, TBX19	245	332	3361	0.578485	1
Annotation Cluster 97 Enrichment Score: 0.111
SP_PIR_KEYWORDS	neurogenesis	4	0.505689	0.472458	NRP1, CNTF, NTRK2, GDPD5	245	35	3361	1.56781	0.961409
GOTERM_BP_FAT	GO:0048666~neuron development	5	0.632111	0.85366	RET, NRP1, CNTF, NTRK2, STMN1	367	94	5798	0.840339	0.999998
SP_PIR_KEYWORDS	differentiation	4	0.505689	0.922892	NRP1, CNTF, SFRP1, NTRK2	245	76	3361	0.722019	0.999751
GOTERM_BP_FAT	GO:0030182~neuron differentiation	5	0.632111	0.970022	RET, NRP1, CNTF, NTRK2, STMN1	367	131	5798	0.602991	1
Annotation Cluster 98 Enrichment Score: 0.111
SP_PIR_KEYWORDS	golgi apparatus	8	1.01138	0.518543	SEC16B, GALNT1, GALNT6, FUT10, SAR1B, CHPT1, QSOX1, ST6GALNAC1	245	93	3361	1.18007	0.970719
SP_PIR_KEYWORDS	glycosyltransferase	5	0.632111	0.69423	GALNT1, GALNT6, FUT10, PPAT, ST6GALNAC1	245	64	3361	1.07175	0.989575
GOTERM_BP_FAT	GO:0009100~glycoprotein metabolic process	4	0.505689	0.804662	GALNT1, FUT10, ST6GALNAC1, DHCR24	367	67	5798	0.943186	0.999989
GOTERM_BP_FAT	GO:0070085~glycosylation	3	0.379267	0.86409	GALNT1, FUT10, ST6GALNAC1	367	54	5798	0.877687	0.999998
GOTERM_BP_FAT	GO:0043413~biopolymer glycosylation	3	0.379267	0.86409	GALNT1, FUT10, ST6GALNAC1	367	54	5798	0.877687	0.999998
GOTERM_BP_FAT	GO:0006486~protein amino acid glycosylation	3	0.379267	0.86409	GALNT1, FUT10, ST6GALNAC1	367	54	5798	0.877687	0.999998
GOTERM_BP_FAT	GO:0009101~glycoprotein biosynthetic process	3	0.379267	0.900375	GALNT1, FUT10, ST6GALNAC1	367	60	5798	0.789918	1
Annotation Cluster 99 Enrichment Score: 0.106
SP_PIR_KEYWORDS	golgi apparatus	8	1.01138	0.518543	SEC16B, GALNT1, GALNT6, FUT10, SAR1B, CHPT1, QSOX1, ST6GALNAC1	245	93	3361	1.18007	0.970719
GOTERM_CC_FAT	GO:0000139~Golgi membrane	3	0.379267	0.940185	FUT10, QSOX1, ST6GALNAC1	243	69	3811	0.681875	0.999629
GOTERM_CC_FAT	GO:0044431~Golgi apparatus part	3	0.379267	0.987714	FUT10, QSOX1, ST6GALNAC1	243	97	3811	0.485045	0.999994
Annotation Cluster 100 Enrichment Score: 0.102
GOTERM_MF_FAT	GO:0003774~motor activity	6	0.758534	0.662034	KIF23, MYO1A, KIF25, KIF11, MYO1B, MYO1F	401	92	6610	1.07503	0.999471
GOTERM_CC_FAT	GO:0016459~myosin complex	3	0.379267	0.859941	MYO1A, MYO1B, MYO1F	243	53	3811	0.887724	0.996961
GOTERM_CC_FAT	GO:0015629~actin cytoskeleton	5	0.632111	0.868936	MYO1A, MYO1B, CALD1, MYO1F, RHOQ	243	96	3811	0.81683	0.997304
Annotation Cluster 101 Enrichment Score: 0.101
GOTERM_BP_FAT	GO:0001775~cell activation	6	0.758534	0.629979	PLEK, PIK3CD, SPI1, TLR4, NFKB2, P56LCK	367	85	5798	1.11518	0.999868
GOTERM_BP_FAT	GO:0045321~leukocyte activation	4	0.505689	0.855269	PIK3CD, SPI1, TLR4, P56LCK	367	74	5798	0.853966	0.999998
GOTERM_BP_FAT	GO:0046649~lymphocyte activation	3	0.379267	0.923499	PIK3CD, SPI1, P56LCK	367	65	5798	0.729155	1
Annotation Cluster 102 Enrichment Score: 0.087
GOTERM_BP_FAT	GO:0032268~regulation of cellular protein metabolic process	7	0.884956	0.757374	CNTF, SOCS3, ACO1, NDFIP2, IGF2BP3, PDCD4, CR1L	367	117	5798	0.945201	0.999979
GOTERM_BP_FAT	GO:0031399~regulation of protein modification process	4	0.505689	0.827946	CNTF, SOCS3, NDFIP2, PDCD4	367	70	5798	0.902764	0.999995
GOTERM_BP_FAT	GO:0001932~regulation of protein amino acid phosphorylation	3	0.379267	0.877355	CNTF, SOCS3, PDCD4	367	56	5798	0.846341	0.999999
Annotation Cluster 103 Enrichment Score: 0.086
GOTERM_MF_FAT	GO:0042277~peptide binding	8	1.01138	0.302068	P2RY8, EDNRA, C5AR1, CCR5, PRLR, GRPR, PCSK5, DHCR24	401	90	6610	1.46523	0.986642
GOTERM_MF_FAT	GO:0001653~peptide receptor activity	5	0.632111	0.693719	P2RY8, EDNRA, C5AR1, CCR5, GRPR	401	77	6610	1.07038	0.999618
GOTERM_MF_FAT	GO:0008528~peptide receptor activity, G-protein coupled	5	0.632111	0.693719	P2RY8, EDNRA, C5AR1, CCR5, GRPR	401	77	6610	1.07038	0.999618
SP_PIR_KEYWORDS	g-protein coupled receptor	7	0.884956	0.938917	P2RY8, EDNRA, CRHR2, CCR5, GRPR, FZD2, PTGFR	245	136	3361	0.706092	0.999842
SP_PIR_KEYWORDS	transducer	7	0.884956	0.953369	P2RY8, EDNRA, CRHR2, CCR5, GRPR, FZD2, PTGFR	245	142	3361	0.676258	0.999908
PIR_SUPERFAMILY	PIRSF800006:rhodopsin-like G protein-coupled receptors	4	0.505689	0.964602	P2RY8, EDNRA, GRPR, PTGFR	172	81	2137	0.613552	1
KEGG_PATHWAY	gga04020:Calcium signaling pathway	7	0.884956	0.969626	EDNRA, HTR7, GRPR, CACNA1H, PTGFR, ADRA1D, HTR2A	251	137	3126	0.636345	0.998706
INTERPRO	IPR017452:GPCR, rhodopsin-like superfamily	5	0.632111	0.971767	P2RY8, EDNRA, CCR5, GRPR, PTGFR	312	122	4557	0.598597	1
INTERPRO	IPR000276:7TM GPCR, rhodopsin-like	5	0.632111	0.973152	P2RY8, EDNRA, CCR5, GRPR, PTGFR	312	123	4557	0.59373	1
KEGG_PATHWAY	gga04080:Neuroactive ligand-receptor interaction	11	1.39064	0.984867	P2RY8, EDNRA, CRHR2, PRLR, GZMA, HTR7, GRPR, PTGFR, ADRA1D, SCTR, HTR2A	251	217	3126	0.631318	0.999306
GOTERM_BP_FAT	GO:0007186~G-protein coupled receptor protein signaling pathway	13	1.64349	0.999998	C5AR1, DGKQ, PLEK, FZD2, PTGFR, SCTR, P2RY8, EDNRA, CRHR2, CCR5, GNG10, GRPR, ADRA1D	367	523	5798	0.392694	1
Annotation Cluster 104 Enrichment Score: 0.065
UP_SEQ_FEATURE	domain:EF-hand 1	3	0.379267	0.817716	S100A9, S100A11, ACTN2	161	40	2121	0.988043	1
UP_SEQ_FEATURE	domain:EF-hand 2	3	0.379267	0.817716	S100A9, S100A11, ACTN2	161	40	2121	0.988043	1
INTERPRO	IPR018249:EF-HAND 2	4	0.505689	0.853213	TESC, S100A9, S100A11, ACTN2	312	68	4557	0.859163	1
INTERPRO	IPR011992:EF-Hand type	4	0.505689	0.878848	DMD, S100A9, S100A11, ACTN2	312	72	4557	0.811432	1
INTERPRO	IPR018247:EF-HAND 1	3	0.379267	0.939557	S100A9, S100A11, ACTN2	312	64	4557	0.684645	1
Annotation Cluster 105 Enrichment Score: 0.051
GOTERM_MF_FAT	GO:0005089~Rho guanyl-nucleotide exchange factor activity	3	0.379267	0.71929	MCF2, SPATA13, FARP1	401	41	6610	1.20613	0.999744
GOTERM_MF_FAT	GO:0005088~Ras guanyl-nucleotide exchange factor activity	3	0.379267	0.73168	MCF2, SPATA13, FARP1	401	42	6610	1.17741	0.999791
GOTERM_BP_FAT	GO:0035023~regulation of Rho protein signal transduction	3	0.379267	0.786779	MCF2, SPATA13, FARP1	367	45	5798	1.05322	0.999985
GOTERM_MF_FAT	GO:0005083~small GTPase regulator activity	5	0.632111	0.92429	MYRIP, MCF2, AGAP1, SPATA13, FARP1	401	115	6610	0.716687	0.999999
GOTERM_MF_FAT	GO:0030695~GTPase regulator activity	7	0.884956	0.935904	MYRIP, MCF2, AGAP1, SPATA13, FARP1, ARHGAP26, RGS14	401	163	6610	0.707893	1
GOTERM_MF_FAT	GO:0008047~enzyme activator activity	4	0.505689	0.938996	AGAP1, ARHGAP26, RGS14, FN1	401	97	6610	0.679744	1
GOTERM_MF_FAT	GO:0005085~guanyl-nucleotide exchange factor activity	3	0.379267	0.941117	MCF2, SPATA13, FARP1	401	73	6610	0.677416	1
GOTERM_MF_FAT	GO:0060589~nucleoside-triphosphatase regulator activity	7	0.884956	0.946578	MYRIP, MCF2, AGAP1, SPATA13, FARP1, ARHGAP26, RGS14	401	168	6610	0.686825	1
GOTERM_MF_FAT	GO:0005096~GTPase activator activity	3	0.379267	0.952166	AGAP1, ARHGAP26, RGS14	401	77	6610	0.642226	1
GOTERM_BP_FAT	GO:0046578~regulation of Ras protein signal transduction	4	0.505689	0.962689	MCF2, AGAP1, SPATA13, FARP1	367	103	5798	0.613529	1
GOTERM_BP_FAT	GO:0051056~regulation of small GTPase mediated signal transduction	4	0.505689	0.989565	MCF2, AGAP1, SPATA13, FARP1	367	128	5798	0.493699	1
Annotation Cluster 106 Enrichment Score: 0.051
GOTERM_BP_FAT	GO:0031327~negative regulation of cellular biosynthetic process	8	1.01138	0.839869	EDNRA, PLEK, WWP1, FST, PPARG, CBFA2T2, PDCD4, PKIA	367	149	5798	0.848234	0.999997
GOTERM_BP_FAT	GO:0010629~negative regulation of gene expression	7	0.884956	0.843959	WWP1, FST, PPARG, NDFIP2, CBFA2T2, PDCD4, PKIA	367	131	5798	0.844187	0.999997
GOTERM_BP_FAT	GO:0009890~negative regulation of biosynthetic process	8	1.01138	0.854195	EDNRA, PLEK, WWP1, FST, PPARG, CBFA2T2, PDCD4, PKIA	367	152	5798	0.831493	0.999998
GOTERM_BP_FAT	GO:0045934~negative regulation of nucleobase, nucleoside, nucleotide and nucleic acid metabolic process	7	0.884956	0.863521	EDNRA, WWP1, FST, PPARG, CBFA2T2, PDCD4, PKIA	367	135	5798	0.819174	0.999998
GOTERM_BP_FAT	GO:0016481~negative regulation of transcription	6	0.758534	0.870328	WWP1, FST, PPARG, CBFA2T2, PDCD4, PKIA	367	117	5798	0.810173	0.999998
GOTERM_BP_FAT	GO:0051172~negative regulation of nitrogen compound metabolic process	7	0.884956	0.872518	EDNRA, WWP1, FST, PPARG, CBFA2T2, PDCD4, PKIA	367	137	5798	0.807216	0.999998
GOTERM_BP_FAT	GO:0000122~negative regulation of transcription from RNA polymerase II promoter	3	0.379267	0.89503	FST, PPARG, PKIA	367	59	5798	0.803307	0.999999
GOTERM_BP_FAT	GO:0045892~negative regulation of transcription, DNA-dependent	4	0.505689	0.91959	FST, PPARG, CBFA2T2, PKIA	367	87	5798	0.726362	1
GOTERM_BP_FAT	GO:0051253~negative regulation of RNA metabolic process	4	0.505689	0.930135	FST, PPARG, CBFA2T2, PKIA	367	90	5798	0.70215	1
GOTERM_BP_FAT	GO:0010605~negative regulation of macromolecule metabolic process	8	1.01138	0.951432	WWP1, FST, PPARG, NDFIP2, CBFA2T2, PDCD4, PKIA, CR1L	367	184	5798	0.686885	1
GOTERM_BP_FAT	GO:0010558~negative regulation of macromolecule biosynthetic process	6	0.758534	0.955057	WWP1, FST, PPARG, CBFA2T2, PDCD4, PKIA	367	144	5798	0.658265	1
Annotation Cluster 107 Enrichment Score: 0.037
SP_PIR_KEYWORDS	wnt signaling pathway	3	0.379267	0.858236	WNT4, SFRP1, FZD2	245	46	3361	0.894676	0.998779
GOTERM_BP_FAT	GO:0016055~Wnt receptor signaling pathway	3	0.379267	0.900375	WNT4, SFRP1, FZD2	367	60	5798	0.789918	1
KEGG_PATHWAY	gga04310:Wnt signaling pathway	3	0.379267	0.999561	WNT4, SFRP1, FZD2	251	120	3126	0.311355	0.999998
Annotation Cluster 108 Enrichment Score: 0.029
GOTERM_MF_FAT	GO:0008134~transcription factor binding	6	0.758534	0.652479	KAT2A, EPAS1, GATA6, PPARG, ACTN2, CBFA2T2	401	91	6610	1.08684	0.999459
GOTERM_CC_FAT	GO:0005667~transcription factor complex	4	0.505689	0.935836	KAT2A, E2F3, EPAS1, GATA6	243	91	3811	0.689368	0.99959
GOTERM_CC_FAT	GO:0031974~membrane-enclosed lumen	12	1.51707	0.988494	KAT2A, E2F3, LMNB1, P4HA2, GATM, EPAS1, GATA6, GLUD1, BCKDHB, ACTN2, EAF2, SERPINH1	243	302	3811	0.623171	0.999994
GOTERM_CC_FAT	GO:0043233~organelle lumen	11	1.39064	0.992665	KAT2A, E2F3, LMNB1, P4HA2, EPAS1, GATA6, GLUD1, BCKDHB, ACTN2, EAF2, SERPINH1	243	293	3811	0.588786	0.999998
GOTERM_CC_FAT	GO:0070013~intracellular organelle lumen	11	1.39064	0.992665	KAT2A, E2F3, LMNB1, P4HA2, EPAS1, GATA6, GLUD1, BCKDHB, ACTN2, EAF2, SERPINH1	243	293	3811	0.588786	0.999998
GOTERM_CC_FAT	GO:0005654~nucleoplasm	5	0.632111	0.997443	KAT2A, E2F3, EPAS1, GATA6, EAF2	243	179	3811	0.438076	1
GOTERM_CC_FAT	GO:0044451~nucleoplasm part	4	0.505689	0.998426	KAT2A, E2F3, EPAS1, GATA6	243	161	3811	0.389643	1
GOTERM_CC_FAT	GO:0031981~nuclear lumen	7	0.884956	0.998477	KAT2A, E2F3, LMNB1, EPAS1, GATA6, ACTN2, EAF2	243	239	3811	0.459338	1
Annotation Cluster 109 Enrichment Score: 0.020
GOTERM_BP_FAT	GO:0043067~regulation of programmed cell death	10	1.26422	0.929299	PGP, IFIH1, CNTF, BTG1, BAG3, BCL2L1, P56LCK, PRNP, TP53INP1, DHCR24	367	213	5798	0.741707	1
GOTERM_BP_FAT	GO:0010941~regulation of cell death	10	1.26422	0.931551	PGP, IFIH1, CNTF, BTG1, BAG3, BCL2L1, P56LCK, PRNP, TP53INP1, DHCR24	367	214	5798	0.738241	1
GOTERM_BP_FAT	GO:0042981~regulation of apoptosis	9	1.1378	0.958886	PGP, IFIH1, BTG1, BAG3, BCL2L1, P56LCK, PRNP, TP53INP1, DHCR24	367	209	5798	0.680312	1
GOTERM_BP_FAT	GO:0043066~negative regulation of apoptosis	4	0.505689	0.966202	BAG3, BCL2L1, PRNP, DHCR24	367	105	5798	0.601842	1
GOTERM_BP_FAT	GO:0043069~negative regulation of programmed cell death	4	0.505689	0.969402	BAG3, BCL2L1, PRNP, DHCR24	367	107	5798	0.590593	1
GOTERM_BP_FAT	GO:0060548~negative regulation of cell death	4	0.505689	0.969402	BAG3, BCL2L1, PRNP, DHCR24	367	107	5798	0.590593	1
Annotation Cluster 110 Enrichment Score: 0.015
Category	Term	Count	%	PValue	Genes	List Total	Pop Hits	Pop Total	Fold Enrichment	Benjamini
GOTERM_MF_FAT	GO:0046873~metal ion transmembrane transporter activity	8	1.01138	0.879796	SLC39A14, SLC11A1, SLC39A8, CACNA1H, CACNG4, SCNN1B, SLC31A1, SCNN1A	401	165	6610	0.799214	0.999994
GOTERM_MF_FAT	GO:0022832~voltage-gated channel activity	4	0.505689	0.933197	CACNA1H, CACNG4, CLCN7, CLCN5	401	95	6610	0.694054	1
GOTERM_MF_FAT	GO:0005244~voltage-gated ion channel activity	4	0.505689	0.933197	CACNA1H, CACNG4, CLCN7, CLCN5	401	95	6610	0.694054	1
GOTERM_MF_FAT	GO:0022836~gated channel activity	6	0.758534	0.977177	CACNA1H, CACNG4, SCNN1B, SCNN1A, CLCN7, CLCN5	401	167	6610	0.592232	1
GOTERM_MF_FAT	GO:0005261~cation channel activity	4	0.505689	0.992761	CACNA1H, CACNG4, SCNN1B, SCNN1A	401	141	6610	0.467625	1
GOTERM_MF_FAT	GO:0005216~ion channel activity	6	0.758534	0.997174	CACNA1H, CACNG4, SCNN1B, SCNN1A, CLCN7, CLCN5	401	214	6610	0.462162	1
GOTERM_MF_FAT	GO:0022838~substrate specific channel activity	6	0.758534	0.997303	CACNA1H, CACNG4, SCNN1B, SCNN1A, CLCN7, CLCN5	401	215	6610	0.460013	1
GOTERM_MF_FAT	GO:0022803~passive transmembrane transporter activity	6	0.758534	0.997427	CACNA1H, CACNG4, SCNN1B, SCNN1A, CLCN7, CLCN5	401	216	6610	0.457883	1
GOTERM_MF_FAT	GO:0015267~channel activity	6	0.758534	0.997427	CACNA1H, CACNG4, SCNN1B, SCNN1A, CLCN7, CLCN5	401	216	6610	0.457883	1
Annotation Cluster 111 Enrichment Score: 0.014
GOTERM_BP_FAT	GO:0043632~modification-dependent macromolecule catabolic process	5	0.632111	0.948511	RAD23B, USP18, USP3, SOCS3, WWP1	367	119	5798	0.663797	1
GOTERM_BP_FAT	GO:0019941~modification-dependent protein catabolic process	5	0.632111	0.948511	RAD23B, USP18, USP3, SOCS3, WWP1	367	119	5798	0.663797	1
GOTERM_BP_FAT	GO:0006511~ubiquitin-dependent protein catabolic process	3	0.379267	0.950293	RAD23B, USP18, USP3	367	73	5798	0.649248	1
GOTERM_BP_FAT	GO:0051603~proteolysis involved in cellular protein catabolic process	5	0.632111	0.972664	RAD23B, USP18, USP3, SOCS3, WWP1	367	133	5798	0.593924	1
GOTERM_BP_FAT	GO:0044257~cellular protein catabolic process	5	0.632111	0.975088	RAD23B, USP18, USP3, SOCS3, WWP1	367	135	5798	0.585125	1
GOTERM_BP_FAT	GO:0009057~macromolecule catabolic process	7	0.884956	0.982212	RAD23B, USP18, APOB, USP3, SOCS3, WWP1, DHCR24	367	188	5798	0.588237	1
GOTERM_BP_FAT	GO:0044265~cellular macromolecule catabolic process	6	0.758534	0.983384	RAD23B, USP18, APOB, USP3, SOCS3, WWP1	367	167	5798	0.567606	1
GOTERM_BP_FAT	GO:0030163~protein catabolic process	5	0.632111	0.985885	RAD23B, USP18, USP3, SOCS3, WWP1	367	147	5798	0.537359	1
Annotation Cluster 112 Enrichment Score: 0.010
SP_PIR_KEYWORDS	protein transport	3	0.379267	0.927264	SEC16B, HOOK1, SAR1B	245	57	3361	0.722019	0.999774
GOTERM_BP_FAT	GO:0015031~protein transport	9	1.1378	0.976379	SEC16B, HOOK1, RAMP2, MYRIP, APOB, PLEK, PPARG, RFFL, SAR1B	367	224	5798	0.634756	1
GOTERM_BP_FAT	GO:0045184~establishment of protein localization	9	1.1378	0.976379	SEC16B, HOOK1, RAMP2, MYRIP, APOB, PLEK, PPARG, RFFL, SAR1B	367	224	5798	0.634756	1
GOTERM_BP_FAT	GO:0046907~intracellular transport	7	0.884956	0.982212	HOOK1, RAMP2, MYO1A, MYRIP, BCL2L1, RFFL, SAR1B	367	188	5798	0.588237	1
GOTERM_BP_FAT	GO:0008104~protein localization	10	1.26422	0.986099	SEC16B, HOOK1, RAMP2, MYRIP, APOB, PLEK, PPARG, RFFL, SAR1B, DHCR24	367	259	5798	0.609975	1
GOTERM_BP_FAT	GO:0006886~intracellular protein transport	4	0.505689	0.987793	RAMP2, MYRIP, RFFL, SAR1B	367	125	5798	0.505548	1
GOTERM_BP_FAT	GO:0034613~cellular protein localization	4	0.505689	0.993857	RAMP2, MYRIP, RFFL, SAR1B	367	138	5798	0.457924	1
GOTERM_BP_FAT	GO:0070727~cellular macromolecule localization	4	0.505689	0.994481	RAMP2, MYRIP, RFFL, SAR1B	367	140	5798	0.451382	1
Annotation Cluster 113 Enrichment Score: 0.009
GOTERM_MF_FAT	GO:0003700~transcription factor activity	24	3.03413	0.836521	TSHZ3, TBX6, TSHZ2, E2F3, EPAS1, ZNFX1, PPARG, SPI1, FOXO3, NFKB2, CBFA2T2, SREBF2, FOS, VDR, NPAS2, GATA5, GATA6, HOXB5, TEF, IRF1, RBPJ, ETV5, RBPJL, TBX19	401	451	6610	0.877186	0.999976
GOTERM_MF_FAT	GO:0043565~sequence-specific DNA binding	14	1.76991	0.981038	TSHZ3, TSHZ2, EPAS1, PPARG, SPI1, FOXO3, VDR, FOS, ORC2L, GATA5, GATA6, HOXB5, TEF, ETV5	401	347	6610	0.665052	1
GOTERM_MF_FAT	GO:0030528~transcription regulator activity	28	3.53982	0.987467	TSHZ3, TSHZ2, E2F3, ZNFX1, PPARG, SPI1, NFKB2, FOXO3, CBFA2T2, VDR, FOS, NPAS2, GATA5, GATA6, TEF, ETV5, RBPJL, KAT2A, TBX6, EPAS1, ACTN2, MSC, SREBF2, HOXB5, IRF1, EAF2, RBPJ, TBX19	401	642	6610	0.718919	1
GOTERM_BP_FAT	GO:0006350~transcription	14	1.76991	0.992751	TBX6, EPAS1, ARID5B, PPARG, NFKB2, VDR, NPAS2, GATA5, GATA6, HOXB5, TEF, IRF1, EAF2, TBX19	367	360	5798	0.614381	1
GOTERM_BP_FAT	GO:0051252~regulation of RNA metabolic process	28	3.53982	0.993558	TSHZ3, TSHZ2, E2F3, ZNFX1, FST, PPARG, SPI1, RHOQ, NFKB2, FOXO3, CBFA2T2, VDR, FOS, TNFRSF1B, NPAS2, GATA5, GATA6, TEF, PER3, ETV5, RBPJL, KAT2A, TBX6, EPAS1, PKIA, HOXB5, IRF1, TBX19	367	638	5798	0.693345	1
GOTERM_BP_FAT	GO:0006355~regulation of transcription, DNA-dependent	27	3.4134	0.995047	TSHZ3, TSHZ2, E2F3, ZNFX1, FST, PPARG, SPI1, RHOQ, NFKB2, FOXO3, CBFA2T2, VDR, FOS, NPAS2, GATA5, GATA6, TEF, PER3, ETV5, RBPJL, KAT2A, TBX6, EPAS1, PKIA, HOXB5, IRF1, TBX19	367	628	5798	0.679229	1
SP_PIR_KEYWORDS	Transcription	14	1.76991	0.995889	TBX6, EPAS1, ARID5B, PPARG, NFKB2, VDR, NPAS2, GATA5, GATA6, HOXB5, TEF, IRF1, EAF2, TBX19	245	323	3361	0.594604	1
SP_PIR_KEYWORDS	transcription regulation	14	1.76991	0.997249	TBX6, EPAS1, ARID5B, PPARG, NFKB2, VDR, NPAS2, GATA5, GATA6, HOXB5, TEF, IRF1, EAF2, TBX19	245	332	3361	0.578485	1
GOTERM_BP_FAT	GO:0045449~regulation of transcription	37	4.67762	0.998282	TSHZ3, TSHZ2, E2F3, ZNFX1, FST, PPARG, SPI1, RHOQ, TLR3, NFKB2, FOXO3, CBFA2T2, PDCD4, FOS, VDR, NPAS2, MYD88, GATA5, GATA6, DMD, WWP1, TEF, PER3, RBPJL, ETV5, KAT2A, TBX6, EPAS1, ARID5B, PKIA, MSC, SREBF2, HOXB5, IRF1, EAF2, RBPJ, TBX19	367	853	5798	0.685275	1
SP_PIR_KEYWORDS	dna-binding	16	2.02276	0.999417	TBX6, EPAS1, ARID5B, PPARG, SPI1, NFKB2, VDR, FOS, NPAS2, GATA5, GATA6, HOXB5, TEF, IRF1, ETV5, TBX19	245	402	3361	0.546005	1
GOTERM_MF_FAT	GO:0003677~DNA binding	32	4.04551	0.999701	TSHZ3, ZFAND5, RAD23B, TSHZ2, E2F3, IFIH1, ZNFX1, PPARG, SPI1, CBX2, NFKB2, FOXO3, CBFA2T2, FOS, VDR, ORC2L, NPAS2, GATA5, GATA6, TEF, ETV5, RBPJL, TBX6, EPAS1, ARID5B, PPFIBP1, EEPD1, SREBF2, HOXB5, IRF1, RBPJ, TBX19	401	851	6610	0.619837	1
SP_PIR_KEYWORDS	nucleus	29	3.66625	0.999983	LMNB1, PPARG, SPI1, BCL2L1, IGF2BP3, NFKB2, PDCD4, VDR, FOS, CEPT1, NPAS2, GATA5, GATA6, TEF, ETV5, TBX6, TESC, EPAS1, CDC2, ARID5B, ANXA1, SAMHD1, NDC80, CCNB3, HOXB5, IRF1, EAF2, TBX19, SPINW	245	708	3361	0.561911	1
